# Supplementary material for: Polyaxone monaxonids: revision of raspailiid sponges with polyactine megascleres ( Cyamon and Trikentrion)
Source: Zookeys. 2012 Nov 8;(239):1–70. doi: 10.3897/zookeys.239.3734 (PMC3497256; doi:10.3897/zookeys.239.3734)
Supplement: XML Treatment for Cyamon vickersii [file zookeys.239.3734-treatment2.xml]

<!DOCTYPE tp:taxon-treatment
  PUBLIC "-//TaxonX//DTD Taxonomic Treatment Publishing DTD v0 20100105//EN" "tax-treatment-NSO.dtd">
<tp:taxon-treatment xmlns:tp="http://www.plazi.org/taxpub"><tp:treatment-meta><mixed-citation publication-type="journal"><person-group><name><surname>van Soest</surname><given-names>Rob</given-names></name><name><surname>Carballo</surname><given-names>José Luis</given-names></name><name><surname>Hooper</surname><given-names>John</given-names></name></person-group><article-title>Polyaxone monaxonids: revision of raspailiid sponges with polyactine megascleres (
                    <italic>Cyamon</italic> and 
                    <italic>Trikentrion</italic>)
                </article-title><source>Zookeys</source><day>8</day><month>11</month><year>2012</year><volume>2012</volume><issue>239</issue><fpage>1</fpage><lpage>70</lpage><pub-id pub-id-type="doi">10.3897/zookeys.239.3734</pub-id></mixed-citation></tp:treatment-meta><tp:nomenclature><tp:taxon-name>
                            <tp:taxon-name-part taxon-name-part-type="genus">Cyamon</tp:taxon-name-part>
                            <tp:taxon-name-part taxon-name-part-type="species">vickersii</tp:taxon-name-part>
                        <object-id xmlns:xlink="http://www.w3.org/1999/xlink" xlink:type="simple">http://species-id.net/wiki/Cyamon_vickersii</object-id>
								</tp:taxon-name><tp:taxon-authority>(Bowerbank, 1864)</tp:taxon-authority><xref ref-type="fig" rid="F1">Figs 1A–D</xref><xref ref-type="fig" rid="F2">, 2A–D</xref><tp:nomenclature-citation-list><tp:nomenclature-citation><tp:taxon-name/><comment>Unnamed spicule; <xref ref-type="bibr" rid="B5">Bowerbank 1862</xref>: 831, pl. 36 fig. 15 (West Indies?).</comment></tp:nomenclature-citation><tp:nomenclature-citation><tp:taxon-name>Dictyocylindrus vickersii</tp:taxon-name><comment><xref ref-type="bibr" rid="B6">Bowerbank 1864</xref>: 267, figure 234 (West Indies?); <xref ref-type="bibr" rid="B14">Carter 1879</xref>: 292, pl. 27 figs 5–8 (West Indies); <xref ref-type="bibr" rid="B15">Carter 1880</xref>b: 42.</comment></tp:nomenclature-citation><tp:nomenclature-citation><tp:taxon-name>Cyamon vickersii</tp:taxon-name><comment>; <xref ref-type="bibr" rid="B28">Gray 1867</xref>: 546 (West Indies); <xref ref-type="bibr" rid="B19">Dendy 1922</xref>: 108, pl. 4 fig. 4, pl. 16 fig. 5 (Seychelles).</comment></tp:nomenclature-citation><tp:nomenclature-citation><tp:taxon-name>Cyamon vickersi</tp:taxon-name><comment>; <xref ref-type="bibr" rid="B57">Thomas 1973</xref>: 26, pl. 1 fig. 14 (Seychelles); <xref ref-type="bibr" rid="B68">Van Soest 1994a</xref>: 71 (Seychelles); <xref ref-type="bibr" rid="B33">Hooper 2002</xref>: 498, Fig. 17.</comment></tp:nomenclature-citation><tp:nomenclature-citation><tp:taxon-name>Cyamon dendyi</tp:taxon-name><comment> de <xref ref-type="bibr" rid="B38">Laubenfels 1936</xref>: 80.</comment></tp:nomenclature-citation><tp:nomenclature-citation><tp:taxon-name>Not: Trikentrion wickersi</tp:taxon-name><comment> (sic); <xref ref-type="bibr" rid="B58">Topsent 1889</xref>: 4, figure 2A (Campeche Bank, Gulf of Mexico); <xref ref-type="bibr" rid="B59">Topsent 1894</xref>: 35 (corrected to <italic><tp:taxon-name>Trikentrion vickersi</tp:taxon-name></italic>) = <italic><tp:taxon-name>Cyamon agnani</tp:taxon-name></italic>.</comment></tp:nomenclature-citation><tp:nomenclature-citation><tp:taxon-name>Nec: Cyamon vickersi var. toxifera</tp:taxon-name><comment><xref ref-type="bibr" rid="B3">Arndt 1927</xref>: 149, pl. 2 fig. 9, text figure 10 (Curaçao) = mixture of <italic><tp:taxon-name>Cyamon agnani</tp:taxon-name></italic> and <italic><tp:taxon-name>Clathria (Microciona) ferrea</tp:taxon-name></italic>.</comment></tp:nomenclature-citation><tp:nomenclature-citation><tp:taxon-name>Nec: Cyamon vickersii</tp:taxon-name><comment>; <xref ref-type="bibr" rid="B10">Burton and Rao 1932</xref>: 355 (S India) = <italic><tp:taxon-name>Cyamon hamatum</tp:taxon-name></italic> sp. n.</comment></tp:nomenclature-citation><tp:nomenclature-citation><tp:taxon-name>Nec: Cyamon toxifera</tp:taxon-name><comment>; de <xref ref-type="bibr" rid="B38">Laubenfels 1936</xref>: 80 = <italic><tp:taxon-name>Cyamon agnani</tp:taxon-name></italic>.</comment></tp:nomenclature-citation><tp:nomenclature-citation><tp:taxon-name>Nec: Cyamon vickersi</tp:taxon-name><comment>; De <xref ref-type="bibr" rid="B38">Laubenfels 1936</xref>: 80 (Florida); <xref ref-type="bibr" rid="B45">Little 1963</xref>: 48 (Gulf of Mexico); <xref ref-type="bibr" rid="B33">Hooper 2002</xref>: 498, Fig. 17 = <italic><tp:taxon-name>Cyamon agnani</tp:taxon-name></italic>.</comment></tp:nomenclature-citation><tp:nomenclature-citation><tp:taxon-name>Nec: Cyamon vickersi</tp:taxon-name><comment>; De <xref ref-type="bibr" rid="B39">Laubenfels 1950</xref> (Bermuda) = <italic><tp:taxon-name>Timea</tp:taxon-name></italic> sp.</comment></tp:nomenclature-citation></tp:nomenclature-citation-list></tp:nomenclature><tp:treatment-sec sec-type="Material examined"><title>Material examined.</title><p>HolotypeBMNH 1877.5.21.1887, dry condition, labeled <italic>from Mr Vickers, Dublin, West Indies ?</italic></p><p>The holotype was extensively described by <xref ref-type="bibr" rid="B14">Carter (1879)</xref> (his illustrations are reproduced in <xref ref-type="fig" rid="F1">Fig. 1B</xref>), and redescribed by <xref ref-type="bibr" rid="B33">Hooper (2002)</xref>. The specimen is now (2012, <!--PageBreak-->see <xref ref-type="fig" rid="F1">Fig. 1A</xref>) a dry, macerated, wedge-shaped sponge, glued to a label containing the text <italic>Bk. 1887, Dictyocylindrus vickersii</italic>, lodged in a round box. There are five microscopic slides: three thick sections (one is reproduced in <xref ref-type="fig" rid="F1">Fig. 1C</xref>), and two spicule mounts. A photo was made (<xref ref-type="fig" rid="F1">Fig. 1D</xref>) of the contents of one of the spicule slides<!--PageBreak--> showing characteristic polyactines and one centrotylote strongylostyle. All microscopic slides are labeled with texts in Bowerbank’s and Carter’s handwritings.</p></tp:treatment-sec><tp:treatment-sec sec-type="Description"><title>Description.</title><p>The specimen consists of a barely coherent mass of columns, fragile, crumbly. Size approx. 3 × 2.5 × 0.6 cm. Colour now dark red-brown.</p><p>Skeleton: a branched columnar structure built by bundles of short thick styles supported at the base and along the column by masses of polyactines. The remaining spicules are not readily visible in the sections, so their positions are derived from Carter’s drawings (<xref ref-type="fig" rid="F1">Fig. 1B</xref>): the columns are echinated by long and short styles and wavy strongylostyles.</p><p>Spicules (<xref ref-type="fig" rid="F2">Fig. 2</xref>): long thin styles, short thin (strongylo-)styles, short thick styles, polyactines.</p><p>Long thin styles (<xref ref-type="fig" rid="F2">Fig. 2A, A1</xref>) curved, usually broken, rounded end faintly constricted subterminally, 1785–2200 × 14–22 µm.</p><p>Short, thin, crooked or wavy, centrotylote styles (<xref ref-type="fig" rid="F2">Fig. 2B, B1</xref>), sometimes strongylote, with the pointed end often swollen or mucronate, and faintly to markedly spined, 355–<italic>408.8</italic>–490 × 3.5–<italic>4.4</italic>–6 µm.</p><p>Short thick styles (<xref ref-type="fig" rid="F2">Fig. 2C, C1</xref>), smooth, curved subterminally at the rounded end, 470–<italic>537.7</italic>–662 × 15–<italic>22.3</italic>–32 µm.</p><p>Polyactines (2D), robust, mostly equiangular, predominantly four-claded, three-claded forms also rather common, five-claded spicules rare and much smaller than the other; juvenile spicules almost entirely smooth, mature spicules with all cladi spined at the ends, which are also lightly swollen; only sparingly spined near the centre; all cladi approximately equal in length, basal cladi barely distinct from lateral cladi: basal cladi 55–<italic>62.5</italic>–69 × 10–<italic>12.6</italic>–16 µm, lateral cladi 50–<italic>65.6</italic>–78 × 9–<italic>12.4</italic>–15 µm.</p><fig id="F1" position="float" orientation="portrait"><label>Figure 1.</label><caption><p><italic><tp:taxon-name>Cyamon vickersii</tp:taxon-name></italic> (Bowerbank, 1864), holotype material, <bold>A</bold> holotype specimen BMNH 1877.5.21.188 (scale 1 cm) <bold>B</bold> illustrations from redescription of holotype by <xref ref-type="bibr" rid="B14">Carter (1879</xref>: plate 27 figs 5–6, 8) <bold>C</bold> photo of one of the original Bowerbank type slides containing thick sections <bold>D</bold> microphoto of spicules from one of the original Bowerbank type slides containing dissociated spicules.</p></caption><graphic xmlns:xlink="http://www.w3.org/1999/xlink" xlink:href="ZooKeys-239-001-g001.jpg" position="float" orientation="portrait" xlink:type="simple"/></fig><fig id="F2" position="float" orientation="portrait"><label>Figure 2.</label><caption><p><italic><tp:taxon-name>Cyamon vickersii</tp:taxon-name></italic> (Bowerbank, 1864), SEM images of spicules of the holotype BMNH 1877.5.21.188, <bold>A</bold> long thin style <bold>A1</bold> details of apices of long thin style B short thin (strongylo-)style <bold>B1</bold>details of apices of short thin (strongylo-)style <bold>C</bold> short thick style <bold>C1</bold> details of apices of short thick style <bold>D</bold> four-claded (left) and three-claded (right) polyactines.</p></caption><graphic xmlns:xlink="http://www.w3.org/1999/xlink" xlink:href="ZooKeys-239-001-g002.jpg" position="float" orientation="portrait" xlink:type="simple"/></fig></tp:treatment-sec><tp:treatment-sec sec-type="Remarks"><title>Remarks.</title><p>Contrary to most other authors referring to <italic><tp:taxon-name>Cyamon vickersii</tp:taxon-name></italic>, we have become convinced that this species does not occur in the Western Atlantic. The evidence for this is two-fold.</p><p>(1) There is considerable uncertainty about the origin of the type specimen. <xref ref-type="bibr" rid="B5">Bowerbank (1862</xref>: 831), when he first drew attention to the polyactine spicule, described it as follows:</p><p><italic>Spiculated inequi-angulated triradiate, with cylindrical entirely spined radii (Plate XXXVI. fig. 15). – From a fragment of a sponge presented to me by Mr. Vickers of Dublin</italic>, who thinks it probably came from the West Indies.<italic> This spiculum is an external defensive one. The triradiate rays are imbedded immediately beneath the dermal membrane, and the spicular ray is projected through it at right angles to its plane; they are very numerous</italic>.</p><p>The part of the sentence we placed in roman lettering contains the only factual information on the origin of the specimen, which was subsequently named <italic><tp:taxon-name>Dictyocylindrus vickersii</tp:taxon-name></italic> by <xref ref-type="bibr" rid="B6">Bowerbank (1864</xref>: 267) with the same sentence and figure repeated. Bowerbank’s slides of the type material in BMNH marked as Bk 1887 were labeled prudently “West Indies ?” (see <xref ref-type="fig" rid="F1">Fig. 1C</xref>), but first <xref ref-type="bibr" rid="B28">Gray (1867</xref>: 546) and later <xref ref-type="bibr" rid="B14">Carter (1879</xref>: 292) omitted the question mark. Carter did an extensive redescription of the Bowerbank material (see <xref ref-type="fig" rid="F1">Fig. 1B</xref>), which properly established the characters of the species. Shortly before that (<xref ref-type="bibr" rid="B13">Carter 1876</xref>: 391) he alluded to a <!--PageBreak-->specimen with quadriradiate spicules obtained from Thomas Higgin from Grenada (Caribbean Sea), which he thought to belong to the same species. <xref ref-type="bibr" rid="B30">Higgin (1877</xref>: Pl. 14 Fig. 9) figured the spicule. However, both authors mentioned only long styles in addition to the polyactines, which is, as we know now, insufficient to characterize <italic><tp:taxon-name>Cyamon</tp:taxon-name></italic> species. As we described above, and was also clearly pictured by <xref ref-type="bibr" rid="B14">Carter himself (1879</xref>: Pl. 27 Fig. 6c, see also our <xref ref-type="fig" rid="F1">Fig. 1B</xref>), <italic><tp:taxon-name>Cyamon vickersii</tp:taxon-name></italic> should possess undulated<!--PageBreak--> or crooked centrotylote thin styles or strongylostyles. We will demonstrate below that none of the Western Atlantic specimens of <italic><tp:taxon-name>Cyamon</tp:taxon-name></italic> we examined possess such spicules, in stead of which they have straight thin styles without centrotylote swelling or undulations. Nevertheless, from the time of Carter onwards it was assumed, that Bowerbank’s type came from the West Indies. Subsequent reports of <italic><tp:taxon-name>Cyamon</tp:taxon-name></italic> from Western Atlantic localities all employed the name <italic><tp:taxon-name>Cyamon vickersii</tp:taxon-name></italic>, and ignored the peculiar shape of the short thin styles.</p><p>(2) <xref ref-type="bibr" rid="B19">Dendy (1922)</xref> and <xref ref-type="bibr" rid="B57">Thomas (1973)</xref> reported <italic><tp:taxon-name>Cyamon vickersii</tp:taxon-name></italic> from the Seychelles. Their descriptions exactly match the properties of Bowerbank’s type specimen, including the undulating short thin centrotylote styles. They especially mention the spination on the pointed ends of many of the undulating styles, precisely as we found in the type (see <xref ref-type="fig" rid="F2">Fig. 2B, B1</xref>). <xref ref-type="bibr" rid="B38">De Laubenfels (1936</xref>: 80) also was of the opinion that the Seychelles material differed specifically from the Western Atlantic material. Because he believed that <italic><tp:taxon-name>Cyamon vickersii</tp:taxon-name></italic> was West Indian, he proposed the name <italic><tp:taxon-name>Cyamon dendyi</tp:taxon-name></italic> for the Seychelles material. Below, we describe and illustrate (<xref ref-type="fig" rid="F3">Fig. 3</xref>) material obtained from the Seychelles, in which we demonstrate beyond doubt that it belongs to <italic><tp:taxon-name>Cyamon vickersii</tp:taxon-name></italic>.</p><p>To conclude: specimens identical or similar to the type of <italic><tp:taxon-name>Cyamon vickersii</tp:taxon-name></italic> are reported from the Seychelles. Specimens recorded from the Western Atlantic are dissimilar to the type of <italic><tp:taxon-name>Cyamon vickersii</tp:taxon-name></italic>, a.o. by lacking the characteristic undulating spicules. For the Atlantic representatives, the name <italic><tp:taxon-name>Cyamon agnani</tp:taxon-name></italic> (Boury-Esnault, 1973) is available (see below).</p><fig id="F3" position="float" orientation="portrait"><label>Figure 3.</label><caption><p><italic><tp:taxon-name>Cyamon vickersii</tp:taxon-name></italic> (Bowerbank, 1864), ZMA material (Por. 10660) from the Seychelles <bold>A</bold> ‘strawberry’ shape (scale 1 cm) <bold>B</bold> long thin style <bold>C</bold> short thick styles <bold>D</bold> short thin (strongylo-)styles <bold>D1</bold> details of apices of short thin (strongylo-)style <bold>E</bold> polyactines <bold>F</bold> overview of spicules.</p></caption><graphic xmlns:xlink="http://www.w3.org/1999/xlink" xlink:href="ZooKeys-239-001-g003.jpg" position="float" orientation="portrait" xlink:type="simple"/></fig></tp:treatment-sec><tp:treatment-sec sec-type="Description"><title>Description of ZMA material of <italic><tp:taxon-name>Cyamon vickersii</tp:taxon-name></italic>.</title><p><xref ref-type="fig" rid="F3">Figs 3A–F</xref></p></tp:treatment-sec><tp:treatment-sec sec-type="Material examined"><title>Material examined.</title><p>Three samples, ZMA Por. 11729, preserved in alcohol, Seychelles, Amirante Islands, N of Poivre Island, <named-content xmlns:xlink="http://www.w3.org/1999/xlink" content-type="dwc:verbatimCoordinates" xlink:type="simple">5.7333°S, 53.3333°E</named-content>, Netherlands Indian Ocean Programme, Leg E, stat. 776/05, rectangular dredge, depth 43–48 m, coll. R.W.M. van Soest, 29–12–1992.</p><p>ZMA Por. 10660, preserved in alcohol, Seychelles, Amirante Islands, NE of D’Arros Island, <named-content xmlns:xlink="http://www.w3.org/1999/xlink" content-type="dwc:verbatimCoordinates" xlink:type="simple">5.4S, 53.3167E</named-content>, Netherlands Indian Ocean Programme, Leg E, stat. 750/09, rectangular dredge, depth 48–53 m, coll. R.W.M. van Soest, 26–12–1992.</p><p>ZMA Por. 12558, preserved in alcohol, Seychelles, N of Aride Island, <named-content xmlns:xlink="http://www.w3.org/1999/xlink" content-type="dwc:verbatimCoordinates" xlink:type="simple">4.1833S, 55.6667E</named-content>, Netherlands Indian Ocean Programme, Leg E, stat. 716/09, rectangular dredge, depth 40 m, coll. R.W.M. van Soest, 19–12–1992.</p><p>N.B.: Dendy’s (1922) specimen labeled and described as <italic>Cyamon vickersii, BMNH 1931.1.1.19, Amirante, Sea Lark Expedition, 60 m</italic>, was examined and photographed by J.H. (Hooper, 2002: Fig. 17) but could not be found in the collection of the Natural History Museum in 2011 (Ms Emma Sherlock, <italic>in litteris</italic>).</p></tp:treatment-sec><tp:treatment-sec sec-type="Description"><title>Description.</title><p>Strawberry-shaped sponge (<xref ref-type="fig" rid="F3">Fig. 3A</xref>), forming a single semiglobular mass with microlobate surface. Color red or orange-red (alive), dark brown-red in alcohol. Consistency firm, barely compressible. Specimens now looking clathrate due to loss of thin surface membrane, still present in places. Size of largest specimen 3 × 2 × 2 cm.</p><p>Skeleton: condition described as columnar, consisting of hillock-like masses of polyactines, variable in thickness up to 2 mm, supporting thick plumose bundles of <!--PageBreak-->thick styles, which in turn are peripherally surrounded by short thin strongylostyles. Rare long thin styles are not present in all slides.</p><p>Spicules (<xref ref-type="fig" rid="F3">Figs 3B–F</xref>): long thin styles, short thick styles, strongylostyles, polyactines, overview presented in <xref ref-type="fig" rid="F3">Fig. 3F</xref>.</p><p>Long thin styles (<xref ref-type="fig" rid="F3">Fig. 3B</xref>), very rare, invariably broken in small pieces, largest piece found in our slides 300 × 12 µm; according to Dendy they can reach 1700 × 14 µm. We reconstructed a long style from several pieces found on the SEM stub (<xref ref-type="fig" rid="F3">Fig. 3B</xref>).</p><p>Strongylostyles (<xref ref-type="fig" rid="F3">Figs 3D, D1</xref>), angulated, often faintly centrotylote, with unequal endings, smoothly rounded at one end, spined-mucronate at the other, 294–<italic>347.1</italic>–402 × 4–<italic>5.6</italic>–7 µm.<!--PageBreak--></p><p>Short thick styles (<xref ref-type="fig" rid="F3">Fig. 3C</xref>), characteristically curved in the upper half and provided with a faint tyle, shape of spicule fusiform, smooth, occasionally strongylote, 361–<italic>538.9</italic>–678 × 16–<italic>24.1</italic>–31 µm.</p><p>Polyactines (<xref ref-type="fig" rid="F3">Fig. 3E</xref>), three- or four-claded in approximately equal proportions, a single five-claded form was observed in the slides (Dendy shows a reduced two-claded form). Basal cladi bluntly pointed, heavily spined apically, lightly spined along the shaft, lateral cladi ending rounded, equally heavily spined apically, less so along the shaft. In the center of the spicule there are usually no spines. Young growth stages are frequently entirely smooth. Basal cladi usually longer, 54–<italic>77.5</italic>–102 × 9–<italic>14.4</italic>–18 µm, than the lateral cladi, 39–<italic>58.9</italic>–78 × 7–<italic>13.1</italic>–16 µm, regardless of the number of cladi.</p></tp:treatment-sec><tp:treatment-sec sec-type="Distribution"><title>Distribution.</title><p>So far known with certainty from several localities throughout the Seychelles (Mahé and the Amirante Islands).</p></tp:treatment-sec><tp:treatment-sec sec-type="Ecology"><title>Ecology.</title><p>Sandy bottoms at 30–50 m surrounding reefs and atolls.</p></tp:treatment-sec><tp:treatment-sec sec-type="Discussion"><title>Discussion.</title><p>The ectosomal strongylostyles in <italic><tp:taxon-name>Cyamon vickersii</tp:taxon-name></italic> are reminiscent of those found in the type species of the <tp:taxon-name>Axinellidae</tp:taxon-name> genus <italic><tp:taxon-name>Reniochalina</tp:taxon-name></italic> (<italic><tp:taxon-name>Reniochalina stalagmitis</tp:taxon-name></italic> Lendenfeld, 1888), which <xref ref-type="bibr" rid="B2">Alvarez and Hooper (2009)</xref> suggested were indicative of a possible close relationship between <italic><tp:taxon-name>Reniochalina</tp:taxon-name></italic> and the <tp:taxon-name>Raspailiidae</tp:taxon-name>. This close relationship was further confirmed from molecular evidence (<xref ref-type="bibr" rid="B25">Erpenbeck et al. 2007b</xref>) showing affinities of <italic><tp:taxon-name>Reniochalina stalagmitis</tp:taxon-name></italic> with the raspaillid species <italic><tp:taxon-name>Axechina raspailioides</tp:taxon-name></italic> <xref ref-type="bibr" rid="B29">Hentschel (1912)</xref>, indicating the strong morphological apomorphy of these ectosomal spicules for the Raspailiidae.</p><p><xref ref-type="bibr" rid="B10">Burton and Rao (1932)</xref> reported <italic><tp:taxon-name>Cyamon vickersii</tp:taxon-name></italic> from South India (21 miles WSW from Mangalore), stating their specimen answered to <xref ref-type="bibr" rid="B19">Dendy’s (1922)</xref> material. We were able to examine a slide made by Burton (BMNH 1931.1.1.19a, the specimen is presumably in the collections of the Indian Museum), and found it to be close but nevertheless distinct from <italic><tp:taxon-name>Cyamon vickersii</tp:taxon-name></italic> proper. See below for a description and illustration, as <italic><tp:taxon-name>Cyamon hamatum</tp:taxon-name></italic> sp. n.</p><p><xref ref-type="bibr" rid="B28">Gray’s (1867</xref>: 546) suggestion that the unnamed spicule without locality pictured in Bowerbank, 1864: figure 88 also belongs to <italic><tp:taxon-name>Cyamon vickersii</tp:taxon-name></italic> is debatable as the spicule with its single cladus spined conforms more likely to <italic><tp:taxon-name>Trikentrion</tp:taxon-name></italic>.</p></tp:treatment-sec><ref-list><ref id="B14"><mixed-citation xmlns:xlink="http://www.w3.org/1999/xlink" xlink:type="simple"><person-group><name name-style="western"><surname>Carter</surname><given-names>HJ</given-names></name></person-group> (<year>1879</year>)<source> Contributions to our knowledge of the Spongida. Annals and Magazine of Natural History (5) 3: 284–304, 343–360. </source>doi: <ext-link ext-link-type="uri" xlink:href="http://dx.doi.org/10.1080/00222937908562401" xlink:type="simple">10.1080/00222937908562401</ext-link></mixed-citation></ref><ref id="B5"><mixed-citation xmlns:xlink="http://www.w3.org/1999/xlink" xlink:type="simple"><person-group><name name-style="western"><surname>Bowerbank</surname><given-names>JS</given-names></name></person-group> (<year>1862</year>)<article-title> On the Anatomy and Physiology of the Spongiadae, Part II.</article-title><source>Philosophical Transactions of the Royal Society </source><volume>152</volume> (<issue>2</issue>): <fpage>747</fpage>-<lpage>829</lpage>.</mixed-citation></ref><ref id="B6"><mixed-citation xmlns:xlink="http://www.w3.org/1999/xlink" xlink:type="simple"><person-group><name name-style="western"><surname>Bowerbank</surname><given-names>JS</given-names></name></person-group> (<year>1864</year>)<source> A monograph of the British Spongiadae, Volume 1. Ray Society, London, xx + 290 pp.</source></mixed-citation></ref><ref id="B15"><mixed-citation xmlns:xlink="http://www.w3.org/1999/xlink" xlink:type="simple"><person-group><name name-style="western"><surname>Carter</surname><given-names>HJ</given-names></name></person-group> (<year>1880</year>)<source> Report on specimens dredged up from the Gulf of Manaar and presented to the Liverpool Free Museum by Capt. W.H. Cawne Warren. Annals and Magazine of Natural History (5) 6: 35–61, 129–156. </source>doi: <ext-link ext-link-type="uri" xlink:href="http://dx.doi.org/10.1080/00222938009458893" xlink:type="simple">10.1080/00222938009458893</ext-link></mixed-citation></ref><ref id="B28"><mixed-citation xmlns:xlink="http://www.w3.org/1999/xlink" xlink:type="simple"><person-group><name name-style="western"><surname>Gray</surname><given-names>JE</given-names></name></person-group> (<year>1867</year>)<article-title> Notes on the arrangement of sponges, with the descriptions of some new genera.</article-title><source>Proceedings of the Zoological Society of London </source><volume>1867</volume> (<issue>2</issue>): <fpage>492</fpage>-<lpage>558</lpage>.</mixed-citation></ref><ref id="B19"><mixed-citation xmlns:xlink="http://www.w3.org/1999/xlink" xlink:type="simple"><person-group><name name-style="western"><surname>Dendy</surname><given-names>A</given-names></name></person-group> (<year>1922</year>)<source> Report on the Sigmatotetraxonida collected by H.M.S. ‘Sealark’ in the Indian Ocean. Reports of the Percy Sladen Trust Expedition to the Indian Ocean in 1905, Volume 7. Transactions of the Linnean Society of London (2) 18 (1): 1–164.</source></mixed-citation></ref><ref id="B57"><mixed-citation xmlns:xlink="http://www.w3.org/1999/xlink" xlink:type="simple"><person-group><name name-style="western"><surname>Thomas</surname><given-names>PA</given-names></name></person-group> (<year>1973</year>)<article-title> Marine Demospongiae of Mahé Island in the Seychelles Bank (Indian Ocean).</article-title><source>Annales du Musée royal de l’Afrique central, Sciences zoologiques </source><volume>203</volume>: <fpage>1</fpage>-<lpage>96</lpage>.</mixed-citation></ref><ref id="B68"><mixed-citation xmlns:xlink="http://www.w3.org/1999/xlink" xlink:type="simple"><person-group><name name-style="western"><surname>Van Soest</surname><given-names>RWM</given-names></name></person-group> (<year>1994a</year>)<source> Chapter 6.1. Sponges of the Seychelles. Pp 65–74, In: Van der Land J (Ed) Oceanic Reefs of the Seychelles.</source><publisher-name>Netherlands Indian Ocean Programme, National Museum of Natural History</publisher-name>, <publisher-loc>Leiden</publisher-loc>, <lpage>192</lpage> pp.</mixed-citation></ref><ref id="B33"><mixed-citation xmlns:xlink="http://www.w3.org/1999/xlink" xlink:type="simple"><person-group><name name-style="western"><surname>Hooper</surname><given-names>JNA</given-names></name></person-group> (<year>2002</year>)<article-title> Family Raspailiidae Hentschel, 1923.</article-title> In: <person-group><name name-style="western"><surname>Hooper</surname><given-names>JNA</given-names></name><name name-style="western"><surname>Van Soest</surname><given-names>RWM</given-names></name></person-group> (<role>Eds</role>). <issue-title>Systema Porifera.</issue-title><source>Guide to the classification of sponges,1. Kluwer Academic/Plenum Publishers, New York, Boston, Dordrecht, London, Moscow</source>: <fpage>469</fpage>-<lpage>510</lpage>.</mixed-citation></ref><ref id="B38"><mixed-citation xmlns:xlink="http://www.w3.org/1999/xlink" xlink:type="simple"><person-group><name name-style="western"><surname>Laubenfels</surname><given-names>MW De</given-names></name></person-group> (<year>1936</year>)<source> A discussion of the sponge fauna of the Dry Tortugas in particular and the West Indies in general, with material for a revision of the families and orders of the Porifera. Carnegie Institute of Washington (Tortugas Laboratory Paper N° 467) 30: 1–225.</source></mixed-citation></ref><ref id="B58"><mixed-citation xmlns:xlink="http://www.w3.org/1999/xlink" xlink:type="simple"><person-group><name name-style="western"><surname>Topsent</surname><given-names>E</given-names></name></person-group> (<year>1889</year>)<article-title> Quelques spongiaires du Banc de Campêche et de la Pointe-à-Pître.</article-title><source>Mémoires de la Société zoologique de France </source><volume>2</volume>: <fpage>30</fpage>-<lpage>52</lpage>.</mixed-citation></ref><ref id="B59"><mixed-citation xmlns:xlink="http://www.w3.org/1999/xlink" xlink:type="simple"><person-group><name name-style="western"><surname>Topsent</surname><given-names>E</given-names></name></person-group> (<year>1894</year>)<article-title> Application de la taxonomie actuelle à une collection de spongiaires du Banc de Campêche et de la Guadeloupe décrite précédemment.</article-title><source>Mémoires de la Société zoologique de France </source><volume>7</volume>: <fpage>27</fpage>-<lpage>36</lpage>.</mixed-citation></ref><ref id="B3"><mixed-citation xmlns:xlink="http://www.w3.org/1999/xlink" xlink:type="simple"><person-group><name name-style="western"><surname>Arndt</surname><given-names>W</given-names></name></person-group> (<year>1927</year>)<article-title> Kalk- und Kieselschwämme von Curaçao.</article-title><source>Bijdragen tot de Dierkunde </source><volume>25</volume>: <fpage>133</fpage>-<lpage>158</lpage>.</mixed-citation></ref><ref id="B10"><mixed-citation xmlns:xlink="http://www.w3.org/1999/xlink" xlink:type="simple"><person-group><name name-style="western"><surname>Burton</surname><given-names>M</given-names></name><name name-style="western"><surname>Srinivasa Rao</surname><given-names>H</given-names></name></person-group> (<year>1932</year>)<article-title> Report on the shallow-water marine sponges in the collection of the Indian Museum, Part I.</article-title><source>Records of the Indian Museum </source><volume>34</volume>: <fpage>299</fpage>-<lpage>358</lpage>.</mixed-citation></ref><ref id="B45"><mixed-citation xmlns:xlink="http://www.w3.org/1999/xlink" xlink:type="simple"><person-group><name name-style="western"><surname>Little</surname><given-names>FJ</given-names></name></person-group> (<year>1963</year>)<article-title> The sponge fauna of the St. George’s Sound, Apalache Bay, and Panama City Regions of the Florida Gulf coast.</article-title><source>Tulane Studies in Zoology </source><volume>11</volume> (<issue>2</issue>): <fpage>31</fpage>-<lpage>71</lpage>.</mixed-citation></ref><ref id="B39"><mixed-citation xmlns:xlink="http://www.w3.org/1999/xlink" xlink:type="simple"><person-group><name name-style="western"><surname>Laubenfels</surname><given-names>MW De</given-names></name></person-group> (<year>1950</year>)<article-title> The Porifera of the Bermuda Archipelago.</article-title><source>Transactions of the Zoological Society of London </source><volume>27</volume> (<issue>1</issue>): <fpage>1</fpage>-<lpage>154</lpage>. doi: <ext-link ext-link-type="uri" xlink:href="http://dx.doi.org/10.1111/j.1096-3642.1950.tb00227.x" xlink:type="simple">10.1111/j.1096-3642.1950.tb00227.x</ext-link></mixed-citation></ref><ref id="B13"><mixed-citation xmlns:xlink="http://www.w3.org/1999/xlink" xlink:type="simple"><person-group><name name-style="western"><surname>Carter</surname><given-names>HJ</given-names></name></person-group> (<year>1876</year>)<source> Descriptions and figures of deep-sea sponges and their spicules, from the Atlantic Ocean, dredged up on board H.M.S.‘Porcupine’, chiefly in 1869 (concluded). Annals and Magazine of Natural History (4) 18: 226–240, 307–324, 388–410, 458–479. </source>doi: <ext-link ext-link-type="uri" xlink:href="http://dx.doi.org/10.1080/00222937608682035" xlink:type="simple">10.1080/00222937608682035</ext-link></mixed-citation></ref><ref id="B30"><mixed-citation xmlns:xlink="http://www.w3.org/1999/xlink" xlink:type="simple"><person-group><name name-style="western"><surname>Higgin</surname><given-names>T</given-names></name></person-group> (<year>1877</year>)<source> Description of some sponges obtained during a cruise of the steam-yacht ‘Argo’ in the Caribbean and neighbouring seas. Annals and Magazine of Natural History (4) 19: 291–299. </source>doi: <ext-link ext-link-type="uri" xlink:href="http://dx.doi.org/10.1080/00222937708682143" xlink:type="simple">10.1080/00222937708682143</ext-link></mixed-citation></ref><ref id="B2"><mixed-citation xmlns:xlink="http://www.w3.org/1999/xlink" xlink:type="simple"><person-group><name name-style="western"><surname>Alvarez</surname><given-names>B</given-names></name><name name-style="western"><surname>Hooper</surname><given-names>JNA</given-names></name></person-group> (<year>2009</year>)<article-title> Taxonomic revision of the order Halichondrida (Porifera: Demospongiae) from northern Australia. Family Axinellidae.</article-title><source>The Beagle, Records of the Museums and Art Galleries of the Northern Territory </source><volume>25</volume>: <fpage>17</fpage>-<lpage>42</lpage>.</mixed-citation></ref><ref id="B25"><mixed-citation xmlns:xlink="http://www.w3.org/1999/xlink" xlink:type="simple"><person-group><name name-style="western"><surname>Erpenbeck</surname><given-names>D</given-names></name><name name-style="western"><surname>List-Armitage</surname><given-names>S</given-names></name><name name-style="western"><surname>Alvarez</surname><given-names>B</given-names></name><name name-style="western"><surname>Degnan</surname><given-names>BM</given-names></name><name name-style="western"><surname>Wörheide</surname><given-names>G</given-names></name><name name-style="western"><surname>Hooper</surname><given-names>JNA</given-names></name></person-group> (<year>2007b</year>)<article-title> The systematics of Raspailiidae (Demospongiae: Poecilosclerida: Microcionina) re-analysed with a ribosomal marker.</article-title><source>Journal of the Marine Biological Association of the United Kingdom </source><volume>87</volume>: <fpage>1571</fpage>-<lpage>1576</lpage>. doi: <ext-link ext-link-type="uri" xlink:href="http://dx.doi.org/10.1017/S0025315407058201" xlink:type="simple">10.1017/S0025315407058201</ext-link></mixed-citation></ref><ref id="B29"><mixed-citation xmlns:xlink="http://www.w3.org/1999/xlink" xlink:type="simple"><person-group><name name-style="western"><surname>Hentschel</surname><given-names>E</given-names></name></person-group> (<year>1912</year>)<article-title> Kiesel- und Hornschwämme der Aru- und Kei-Inseln.</article-title><source>Abhandlungen herausgegeben von der Senckenbergischen naturforschenden Gesellschaft </source><volume>34</volume> (<issue>3</issue>): <fpage>293</fpage>-<lpage>448</lpage>.</mixed-citation></ref></ref-list></tp:taxon-treatment>
