# Supplementary material for: Polyaxone monaxonids: revision of raspailiid sponges with polyactine megascleres ( Cyamon and Trikentrion)
Source: Zookeys. 2012 Nov 8;(239):1–70. doi: 10.3897/zookeys.239.3734 (PMC3497256; doi:10.3897/zookeys.239.3734)
Supplement: XML Treatment for Cyamon amphipolyactinum [file zookeys.239.3734-treatment3.xml]

<!DOCTYPE tp:taxon-treatment
  PUBLIC "-//TaxonX//DTD Taxonomic Treatment Publishing DTD v0 20100105//EN" "tax-treatment-NSO.dtd">
<tp:taxon-treatment xmlns:tp="http://www.plazi.org/taxpub"><tp:treatment-meta><mixed-citation publication-type="journal"><person-group><name><surname>van Soest</surname><given-names>Rob</given-names></name><name><surname>Carballo</surname><given-names>José Luis</given-names></name><name><surname>Hooper</surname><given-names>John</given-names></name></person-group><article-title>Polyaxone monaxonids: revision of raspailiid sponges with polyactine megascleres (
                    <italic>Cyamon</italic> and 
                    <italic>Trikentrion</italic>)
                </article-title><source>Zookeys</source><day>8</day><month>11</month><year>2012</year><volume>2012</volume><issue>239</issue><fpage>1</fpage><lpage>70</lpage><pub-id pub-id-type="doi">10.3897/zookeys.239.3734</pub-id></mixed-citation></tp:treatment-meta><tp:nomenclature><tp:taxon-name>
                            <tp:taxon-name-part taxon-name-part-type="genus">Cyamon</tp:taxon-name-part>
                            <tp:taxon-name-part taxon-name-part-type="species">amphipolyactinum</tp:taxon-name-part>
                        <object-id xmlns:xlink="http://www.w3.org/1999/xlink" xlink:type="simple">urn:lsid:zoobank.org:act:3AD5636E-F603-4011-9967-F2DF5D32350A</object-id>
								<object-id xmlns:xlink="http://www.w3.org/1999/xlink" xlink:type="simple">http://species-id.net/wiki/Cyamon_amphipolyactinum</object-id>
								</tp:taxon-name><tp:taxon-status xmlns:xlink="http://www.w3.org/1999/xlink" xlink:type="simple">sp. n.</tp:taxon-status><xref ref-type="fig" rid="F4">Figs 4A–E</xref><xref ref-type="fig" rid="F5">, 5</xref></tp:nomenclature><tp:treatment-sec sec-type="Material examined"><title>Material examined.</title><p><bold>Type specimen</bold>: HolotypeZMA Por. 22412, encrusting a stone, preserved in alcohol.</p><p><bold>Type locality</bold>: Mauritania, off Banc d’Arguin, <named-content xmlns:xlink="http://www.w3.org/1999/xlink" content-type="dwc:verbatimCoordinates" xlink:type="simple">19.0833°N, 16.4167°W</named-content>, on sandstone ridge, dredged, 12–18 m. coll. R.W.M. van Soest &amp; J.J. Vermeulen, Mauritania II Exped. Stat. 49, 11–06–1988.</p></tp:treatment-sec><tp:treatment-sec sec-type="Description"><title>Description.</title><p>Encrusting a sandstone flake accompanied by several other encrustations (position of holotype indicated by arrow in <xref ref-type="fig" rid="F4">Fig. 4A</xref>). Lateral size of holotype approximately 4x3 cm, thickness up to 3 mm. Color red in life, light orange brown in alcohol. Surface irregularly grooved and venous. Consistency soft, easily damaged.</p><p>Skeletal structure: A basal mass of polyactine spicules pierced by erect single or bundled thick styles, alternated by long thin styles protruding beyond the surface. At the periphery, the long styles are surrounded by bouquets of thin (tylo-)styles.<!--PageBreak--></p><p>Spicules: of five types, long thin styles, short thin styles, short thick styles, large polyactines and small <italic>double</italic> polyactines.</p><p>Long thin styles (<xref ref-type="fig" rid="F4">Figs 4B, B1</xref>), flexuous or curved snake-like, most were broken in the slides, size (based on 7 complete spicules): 1058–<italic>1294.0</italic>–1643 × 6–<italic>9.3</italic>–12 µm.</p><p>Short thin styles (<xref ref-type="fig" rid="F4">Figs 4C, C1</xref>), curved, faintly tylote at the base, 288–<italic>374.9</italic>–456 × 2–<italic>3.2</italic>–4 µm.</p><p>Short thick styles (<xref ref-type="fig" rid="F4">Figs 4D, D1</xref>), characteristically curved in the upper half, heads relatively thick with lower half narrowing strongly towards a sharp point, size varying strongly, 204–<italic>352.1</italic>–558 × 9–<italic>17.4</italic>–33 µm.</p><p>Large polyactines (<xref ref-type="fig" rid="F4">Figs 4E, E1</xref>), in full-grown condition with all cladi ending in prominent, heavily spined knobs (<xref ref-type="fig" rid="F4">Fig. 4E1</xref>) except one, the basal cladus, which is bluntly pointed. Cladi are less heavily spined towards the centre and at low magnification appear smooth. Growth stages may be partly or entirely without spines, but they are recognizable as unfinished by their irregularly undulating surface. The number of cladi varies between three and seven. In the largest spicules the cladi may be occasionally bifid. Basal cladi usually slightly shorter than the remaining cladi. Overall length of cladi regardless of condition is 18–51 × 3–10 µm.</p><p>Three-claded forms (rare), basal cladus 36–39 × 8–9 µm, lateral cladi 39–51 × 7–10 µm.</p><p>Four-claded forms (most common), basal cladus 18–51 × 3–9 µm, lateral cladi 22–51 × 3–9 µm.</p><p>Five-claded forms (also common), basal cladus 21–36 × 6–10 µm, lateral cladi 30–48 × 7–10 µm.</p><p>Six-claded forms (rare), basal cladus 21–36 × 4–5 µm, lateral cladi 24–38 × 4–6 µm.</p><p>Small <italic>double</italic> polyactines (<xref ref-type="fig" rid="F4">Figs 4E and F</xref>), here termed amphipolyactines as they are obviously proliferated at both ends of the basal cladus. At first glance they resemble amphiasters or metasters (family Pachastrellidae Carter, 1875), but when studied with SEM they are similar in structure and ornamentation to the larger polyactines, but lack the swollen apices of the cladi of the larger ones. Cladi number from 5 to 10 (average 6.4) and they are spined in full-grown condition, smooth when still unfinished. Longest axis, presumably homologous to the basal cladus, is 18–30 × 1–4 µm, cladi 9–24 × 1–3 µm.</p><fig id="F4" position="float" orientation="portrait"><label>Figure 4.</label><caption><p><italic><tp:taxon-name>Cyamon amphipolyactinum</tp:taxon-name></italic> sp. n., holotype ZMA Por. 22412, <bold>A</bold> shape (arrow) encrusting a fragment of sandstone (scale 1 cm) <bold>B</bold> long thin style <bold>B1</bold> details of apices of long thin style <bold>C</bold> short thin style <bold>C1</bold> details of apices of short thin style <bold>D</bold> short thick styles showing size variation <bold>D1</bold> detail of head of short thick style <bold>E</bold> polyactines (three-, four-, five-, and seven-claded) and one amphipolyactine showing size differences <bold>E1</bold> detail of bulbous end of lateral cladus <bold>F</bold> amphipolyactines full-grown and spined (left) next to incipient smooth spicule (right).</p></caption><graphic xmlns:xlink="http://www.w3.org/1999/xlink" xlink:href="ZooKeys-239-001-g004.jpg" position="float" orientation="portrait" xlink:type="simple"/></fig><fig id="F5" position="float" orientation="portrait"><label>Figure 5.</label><caption><p>Map showing locality off the Mauritanian coast, where <italic><tp:taxon-name>Cyamon amphipolyactinum</tp:taxon-name></italic> sp. n. and <italic><tp:taxon-name>Cyamon arguinense</tp:taxon-name></italic> sp. n. were collected during the Netherlands Mauritania II Expedition, June 1988.</p></caption><graphic xmlns:xlink="http://www.w3.org/1999/xlink" xlink:href="ZooKeys-239-001-g005.jpg" position="float" orientation="portrait" xlink:type="simple"/></fig></tp:treatment-sec><tp:treatment-sec sec-type="Etymology"><title>Etymology.</title><p>The name is an adjective that reflects the possession of unique small <italic>double</italic> polyactines, unprecedented in <italic><tp:taxon-name>Cyamon</tp:taxon-name></italic> and sponges in general.</p></tp:treatment-sec><tp:treatment-sec sec-type="Distribution"><title>Distribution</title><p>(<xref ref-type="fig" rid="F5">Fig. 5</xref>). So far known only from the sandstone ridges of coastal flats of the Banc d’Arguin, Mauritania, West Africa.</p></tp:treatment-sec><tp:treatment-sec sec-type="Ecology"><title>Ecology.</title><p>In shallow-water (12–18 m), highly sedimented environments, in the company of many other sand dwelling sponges such as <italic><tp:taxon-name>Ciocalypta</tp:taxon-name></italic> Bowerbank, 1862 and <italic><tp:taxon-name>Polymastia</tp:taxon-name></italic> Bowerbank, 1864 (cf. <xref ref-type="bibr" rid="B67">Van Soest 1993</xref>: Pl. I fig. a).</p></tp:treatment-sec><tp:treatment-sec sec-type="Discussion"><title>Discussion.</title><p>The new species stands out among all described <italic><tp:taxon-name>Cyamon</tp:taxon-name></italic> and <italic><tp:taxon-name>Trikentrion</tp:taxon-name></italic> species by having unique <italic>double</italic> micro-polyactines. Further striking characters of the new species are the prominent heavily spined bulbous knobs of the large po<!--PageBreak-->lyactines, which are only similarly developed in Californian <italic><tp:taxon-name>Cyamon koltuni</tp:taxon-name></italic> Sim &amp; Bakus, 1986, and the high frequency of five-claded polyactines, which has been to that extent reported only for <italic><tp:taxon-name>Cyamon quinqueradiatum</tp:taxon-name></italic> (Carter, 1880) and <italic><tp:taxon-name>Cyamon koltuni</tp:taxon-name></italic>. The structure of the skeleton and the overall spiculation is shared with the type species of the genus, <italic><tp:taxon-name>Cyamon vickersii</tp:taxon-name></italic> and its close relative <italic><tp:taxon-name>Cyamon agnani</tp:taxon-name></italic>. Differences are the sizes of the spicules and the less prominent bulbous knobs on the cladi of the polyactines in the latter two species.</p><p>The remaining species appear more distinct with differences in the megascleres (apparent lack of thin styles in <italic><tp:taxon-name>Cyamon spinispinosum</tp:taxon-name></italic> and <italic><tp:taxon-name>Cyamon koltuni</tp:taxon-name></italic>), or the polyactine spicules (predominantly three cladi in <italic><tp:taxon-name>Cyamon neon</tp:taxon-name></italic> and <italic><tp:taxon-name>Cyamon argon</tp:taxon-name></italic>, smooth cladi except basal<!--PageBreak--> cladus in C. <italic>quinqueradiatum</italic> and <italic><tp:taxon-name>Cyamon arguinense</tp:taxon-name></italic> sp. n., irregular polyactines in <italic><tp:taxon-name>Cyamon spinispinosum</tp:taxon-name></italic>, lack of bulbous endings of the cladi and more densely overall spined in <italic><tp:taxon-name>Cyamon quadriradiatum</tp:taxon-name></italic> (Carter, 1880), and <italic><tp:taxon-name>Cyamon aruense</tp:taxon-name></italic> Hentschel, 1912).</p></tp:treatment-sec><ref-list><ref id="B67"><mixed-citation xmlns:xlink="http://www.w3.org/1999/xlink" xlink:type="simple"><person-group><name name-style="western"><surname>Van Soest</surname><given-names>RWM</given-names></name></person-group> (<year>1993</year>)<article-title> Distribution of sponges on the Mauritanian continental shelf.</article-title> In: <person-group><name name-style="western"><surname>Wolff</surname><given-names>WJ</given-names></name><name name-style="western"><surname>van der Land</surname><given-names>J</given-names></name><name name-style="western"><surname>Nienhuis</surname><given-names>PH</given-names></name><name name-style="western"><surname>De Wilde</surname><given-names>PAWJ</given-names></name></person-group> (<role>Eds</role>). <issue-title> Ecological Studies in the Coastal Waters of Mauritania.</issue-title><source>Hydrobiologia </source><volume>258</volume>: <fpage>95</fpage>–<lpage>106</lpage>.</mixed-citation></ref></ref-list></tp:taxon-treatment>
