# Supplementary material for: Polyaxone monaxonids: revision of raspailiid sponges with polyactine megascleres ( Cyamon and Trikentrion)
Source: Zookeys. 2012 Nov 8;(239):1–70. doi: 10.3897/zookeys.239.3734 (PMC3497256; doi:10.3897/zookeys.239.3734)
Supplement: XML Treatment for Cyamon arguinense [file zookeys.239.3734-treatment4.xml]

<!DOCTYPE tp:taxon-treatment
  PUBLIC "-//TaxonX//DTD Taxonomic Treatment Publishing DTD v0 20100105//EN" "tax-treatment-NSO.dtd">
<tp:taxon-treatment xmlns:tp="http://www.plazi.org/taxpub"><tp:treatment-meta><mixed-citation publication-type="journal"><person-group><name><surname>van Soest</surname><given-names>Rob</given-names></name><name><surname>Carballo</surname><given-names>José Luis</given-names></name><name><surname>Hooper</surname><given-names>John</given-names></name></person-group><article-title>Polyaxone monaxonids: revision of raspailiid sponges with polyactine megascleres (
                    <italic>Cyamon</italic> and 
                    <italic>Trikentrion</italic>)
                </article-title><source>Zookeys</source><day>8</day><month>11</month><year>2012</year><volume>2012</volume><issue>239</issue><fpage>1</fpage><lpage>70</lpage><pub-id pub-id-type="doi">10.3897/zookeys.239.3734</pub-id></mixed-citation></tp:treatment-meta><tp:nomenclature><tp:taxon-name>
                            <tp:taxon-name-part taxon-name-part-type="genus">Cyamon</tp:taxon-name-part>
                            <tp:taxon-name-part taxon-name-part-type="species">arguinense</tp:taxon-name-part>
                        <object-id xmlns:xlink="http://www.w3.org/1999/xlink" xlink:type="simple">urn:lsid:zoobank.org:act:0024C5CC-3BBE-4043-93C7-22F2766B7E13</object-id>
								<object-id xmlns:xlink="http://www.w3.org/1999/xlink" xlink:type="simple">http://species-id.net/wiki/Cyamon_arguinense</object-id>
								</tp:taxon-name><tp:taxon-status xmlns:xlink="http://www.w3.org/1999/xlink" xlink:type="simple">sp. n.</tp:taxon-status><xref ref-type="fig" rid="F5">Figs 5</xref><xref ref-type="fig" rid="F6">, 6A–D</xref></tp:nomenclature><tp:treatment-sec sec-type="Material examined"><title>Material examined.</title><p><bold>Type specimen</bold>: HolotypeZMA Por. 06723, encrusting a stone, preserved in alcohol.</p><p><bold>Type locality</bold>: Mauritania, off Banc d’Arguin, <named-content xmlns:xlink="http://www.w3.org/1999/xlink" content-type="dwc:verbatimCoordinates" xlink:type="simple">19.0833°N, 16.4167°W</named-content>, on sandstone ridge, dredged, 12–18 m, coll. R.W.M. van Soest &amp; J.J. Vermeulen, Mauritania II Exped. Stat. 49, 11–06–1988.</p></tp:treatment-sec><tp:treatment-sec sec-type="Description"><title>Description.</title><p>Thin crust, (<xref ref-type="fig" rid="F6">Fig. 6A</xref>) hispid surface. Color red (alive), dirty white (alcohol). Consistency soft, easily damaged, size 2.5 × 1.5 cm × 2–3 mm.</p><p>Skeleton: columnar bundles of megascleres issuing from a basal layer of polyactines. Columns consist of a single long subtylostyle sheathed in a tight bundle of fusiform centrotylote styles; bundles separate, interconnected only near the substratum.</p><p>Spicules of three types: subtylostyles (assumed to be homologues of the long thin styles), centrotylote styles (assumed homologues of the short thin styles), polyactines (short thick styles apparently lacking).</p><p>Long thin (subtylo-)styles (<xref ref-type="fig" rid="F6">Fig. 6B, B1</xref>) with prominent heads, and bluntly rounded pointed ends, 1229–<italic>1482.1</italic>–1668 × 12–<italic>13.9</italic>–18 µm.</p><p>Short thin styles, fusiform, centrotylote (<xref ref-type="fig" rid="F6">Fig. 6C, C1</xref>), tyle slightly excentric, rounded end tapering, 244–<italic>521.5</italic>–719 × 2.5–<italic>6.4</italic>–9 µm.</p><p>Polyactines, (<xref ref-type="fig" rid="F6">Fig. 6D</xref>) predominantly four-claded, (a few five-claded forms were observed), basal cladus with coarse recurved spines, lateral cladi entirely smooth, basal cladus 51–<italic>58.6</italic>–69 × 5–<italic>6.5</italic>–8, lateral cladi 31–<italic>55.7</italic>–78 × 4–6.1–8 µm.</p></tp:treatment-sec><tp:treatment-sec sec-type="Etymology"><title>Etymology.</title><p>The name is an adjective referring to the type locality: the Mauritanian nature reserve Banc d’Arguin, one of the richest faunal areas of the west coasts of Africa (cf. <xref ref-type="bibr" rid="B74">Wolff et al. 1993</xref>).</p></tp:treatment-sec><tp:treatment-sec sec-type="Distribution"><title>Distribution</title><p>(<xref ref-type="fig" rid="F5">Fig. 5</xref>). So far known only from the sandstone ridges of coastal flats of the Banc d’ Arguin, Mauritania, West Africa.</p></tp:treatment-sec><tp:treatment-sec sec-type="Ecology"><title>Ecology.</title><p>In shallow-water (12–18 m), highly sedimented environments, in the company of many other sand dwelling sponges such as <italic><tp:taxon-name>Ciocalypta</tp:taxon-name></italic> and <italic><tp:taxon-name>Polymastia</tp:taxon-name></italic> (cf. <xref ref-type="bibr" rid="B67">Van Soest 1993</xref>: Pl. I fig. a).</p></tp:treatment-sec><tp:treatment-sec sec-type="Discussion"><title>Discussion.</title><p>The single spined cladus of the polyactine spicules is an alleged feature of the genus <italic><tp:taxon-name>Trikentrion</tp:taxon-name></italic>, but in all other characters (growth form, monaxone spicules and skeletal arrangement) this is a typical <italic><tp:taxon-name>Cyamon</tp:taxon-name></italic>. It reminds strongly of Indian Ocean <italic><tp:taxon-name>Cyamon quinqueradiatum</tp:taxon-name></italic>, with which it shares the shape and up<!--PageBreak-->per length of the subtylostyles, the lack of differentiated long and short thick styles, and the size and single cladus spination of the polyactines. Differences are the predominantly five-claded polyactines and the shape and size of the stylote spicules in <italic><tp:taxon-name>Cyamon quinqueradiatum</tp:taxon-name></italic>. Long subtylostyles with prominent heads are shared with Indian Ocean <italic><tp:taxon-name>Cyamon quadriradiatum</tp:taxon-name></italic> but that species has all the cladi of the polyactines densely spined.</p><p>The new species was collected in the same dredge sample as <italic><tp:taxon-name>Cyamon amphipolyactinum</tp:taxon-name></italic> sp. n. (see above), but on a different sandstone flake (these provide hard substratum for sponges that would otherwise be buried in the sand). The two species differ sharply in the shape, size and ornamentation of the polyactines as well as in the shape and size of the styles.<!--PageBreak--></p><fig id="F6" position="float" orientation="portrait"><label>Figure 6.</label><caption><p><italic><tp:taxon-name>Cyamon arguinense</tp:taxon-name></italic> sp. n., holotype ZMA Por. 06723, <bold>A</bold> shape (arrow) encrusting a fragment of sandstone (scale 1 cm) <bold>B</bold> subtylostyle <bold>B1</bold> details of apices of subtylostyle <bold>C</bold> short thin centrotylote style <bold>C1</bold> details of apices and middle part of short thin centrotylote style <bold>D</bold> polyactines.</p></caption><graphic xmlns:xlink="http://www.w3.org/1999/xlink" xlink:href="ZooKeys-239-001-g006.jpg" position="float" orientation="portrait" xlink:type="simple"/></fig></tp:treatment-sec><tp:treatment-sec><!--Section generated to contain objects referenced in tp:taxon-treatment.--><fig id="F5" position="float" orientation="portrait"><label>Figure 5.</label><caption><p>Map showing locality off the Mauritanian coast, where <italic><tp:taxon-name>Cyamon amphipolyactinum</tp:taxon-name></italic> sp. n. and <italic><tp:taxon-name>Cyamon arguinense</tp:taxon-name></italic> sp. n. were collected during the Netherlands Mauritania II Expedition, June 1988.</p></caption><graphic xmlns:xlink="http://www.w3.org/1999/xlink" xlink:href="ZooKeys-239-001-g005.jpg" position="float" orientation="portrait" xlink:type="simple"/></fig></tp:treatment-sec><ref-list><ref id="B74"><mixed-citation xmlns:xlink="http://www.w3.org/1999/xlink" xlink:type="simple"><person-group><name name-style="western"><surname>Wolff</surname><given-names>WJ</given-names></name><name name-style="western"><surname>Van der Land</surname><given-names>J</given-names></name><name name-style="western"><surname>Nienhuis</surname><given-names>PH</given-names></name><name name-style="western"><surname>De Wilde</surname><given-names>PAWJ</given-names></name></person-group> (<role>Eds</role>) (<year>1993</year>)<source> Ecological studies in the coastal waters of Mauritania. (Developments in Hydrobiology 86). Hydrobiologia 258: × + 222 pp.</source></mixed-citation></ref><ref id="B67"><mixed-citation xmlns:xlink="http://www.w3.org/1999/xlink" xlink:type="simple"><person-group><name name-style="western"><surname>Van Soest</surname><given-names>RWM</given-names></name></person-group> (<year>1993</year>)<article-title> Distribution of sponges on the Mauritanian continental shelf.</article-title> In: <person-group><name name-style="western"><surname>Wolff</surname><given-names>WJ</given-names></name><name name-style="western"><surname>van der Land</surname><given-names>J</given-names></name><name name-style="western"><surname>Nienhuis</surname><given-names>PH</given-names></name><name name-style="western"><surname>De Wilde</surname><given-names>PAWJ</given-names></name></person-group> (<role>Eds</role>). <issue-title> Ecological Studies in the Coastal Waters of Mauritania.</issue-title><source>Hydrobiologia </source><volume>258</volume>: <fpage>95</fpage>–<lpage>106</lpage>.</mixed-citation></ref></ref-list></tp:taxon-treatment>
