# Supplementary material for: Polyaxone monaxonids: revision of raspailiid sponges with polyactine megascleres ( Cyamon and Trikentrion)
Source: Zookeys. 2012 Nov 8;(239):1–70. doi: 10.3897/zookeys.239.3734 (PMC3497256; doi:10.3897/zookeys.239.3734)
Supplement: XML Treatment for Cyamon agnani [file zookeys.239.3734-treatment5.xml]

<!DOCTYPE tp:taxon-treatment
  PUBLIC "-//TaxonX//DTD Taxonomic Treatment Publishing DTD v0 20100105//EN" "tax-treatment-NSO.dtd">
<tp:taxon-treatment xmlns:tp="http://www.plazi.org/taxpub"><tp:treatment-meta><mixed-citation publication-type="journal"><person-group><name><surname>van Soest</surname><given-names>Rob</given-names></name><name><surname>Carballo</surname><given-names>José Luis</given-names></name><name><surname>Hooper</surname><given-names>John</given-names></name></person-group><article-title>Polyaxone monaxonids: revision of raspailiid sponges with polyactine megascleres (
                    <italic>Cyamon</italic> and 
                    <italic>Trikentrion</italic>)
                </article-title><source>Zookeys</source><day>8</day><month>11</month><year>2012</year><volume>2012</volume><issue>239</issue><fpage>1</fpage><lpage>70</lpage><pub-id pub-id-type="doi">10.3897/zookeys.239.3734</pub-id></mixed-citation></tp:treatment-meta><tp:nomenclature><tp:taxon-name>
                            <tp:taxon-name-part taxon-name-part-type="genus">Cyamon</tp:taxon-name-part>
                            <tp:taxon-name-part taxon-name-part-type="species">agnani</tp:taxon-name-part>
                        <object-id xmlns:xlink="http://www.w3.org/1999/xlink" xlink:type="simple">http://species-id.net/wiki/Cyamon_agnani</object-id>
								</tp:taxon-name><tp:taxon-authority>(Boury-Esnault, 1973)</tp:taxon-authority><tp:taxon-status xmlns:xlink="http://www.w3.org/1999/xlink" xlink:type="simple">comb. n.</tp:taxon-status><xref ref-type="fig" rid="F7">Figs 7A–D</xref><xref ref-type="fig" rid="F8">, 8A–F</xref><tp:nomenclature-citation-list><tp:nomenclature-citation><tp:taxon-name>Hymeraphia</tp:taxon-name><comment> sp.; <xref ref-type="bibr" rid="B13">Carter 1876</xref>: 391; <xref ref-type="bibr" rid="B30">Higgin 1877</xref>: 296, pl. 14 fig. 9 (Grenada)</comment></tp:nomenclature-citation><tp:nomenclature-citation><tp:taxon-name>Microciona quadriradiata</tp:taxon-name><comment> Carter, 1880: 42 (in part, only what was illustrated in <xref ref-type="bibr" rid="B30">Higgin 1877</xref>).</comment></tp:nomenclature-citation><tp:nomenclature-citation><tp:taxon-name>Trikentrion wickersi</tp:taxon-name><comment> (sic); <xref ref-type="bibr" rid="B58">Topsent 1889</xref>: 4, fig. 2A (Campeche Bank, Gulf of Mexico); <xref ref-type="bibr" rid="B59">Topsent 1894</xref>: 35 (corrected to <italic><tp:taxon-name>Trikentrion vickersi</tp:taxon-name></italic>).</comment></tp:nomenclature-citation><tp:nomenclature-citation><tp:taxon-name>Cyamon vickersi</tp:taxon-name><comment>; De <xref ref-type="bibr" rid="B38">Laubenfels 1936</xref>: 80 (<tp:taxon-name>Florida</tp:taxon-name>); <xref ref-type="bibr" rid="B45">Little 1963</xref>: 48 (Gulf of Mexico); <xref ref-type="bibr" rid="B49">Mothes et al. 2004</xref>: 6 (Brazil).</comment></tp:nomenclature-citation><tp:nomenclature-citation><tp:taxon-name>Cyamon vickersi var. toxifera</tp:taxon-name><comment><xref ref-type="bibr" rid="B3">Arndt 1927</xref>: 149, pl. 2 fig. 9, text figure 10 (Curaçao) = mixture of <italic><tp:taxon-name>Cyamon agnani</tp:taxon-name></italic> and <italic><tp:taxon-name>Clathria (Microciona) ferrea</tp:taxon-name></italic> (de Laubenfels, 1936 as <italic><tp:taxon-name>Fisherispongia</tp:taxon-name></italic>).</comment></tp:nomenclature-citation><tp:nomenclature-citation><tp:taxon-name>Cyamon toxifera</tp:taxon-name><comment>; de <xref ref-type="bibr" rid="B38">Laubenfels 1936</xref>: 80.</comment></tp:nomenclature-citation><tp:nomenclature-citation><tp:taxon-name>Timea agnani</tp:taxon-name><comment><xref ref-type="bibr" rid="B4">Boury-Esnault 1973</xref>: 276, fig. 24 (N.E. Brazil).</comment></tp:nomenclature-citation><tp:nomenclature-citation><tp:taxon-name>Not: Dictyocylindrus vickersii</tp:taxon-name><comment><xref ref-type="bibr" rid="B6">Bowerbank 1864</xref>; <xref ref-type="bibr" rid="B14">Carter 1879</xref> = <italic><tp:taxon-name>Cyamon vickersii</tp:taxon-name></italic></comment></tp:nomenclature-citation><tp:nomenclature-citation><tp:taxon-name>Nec: Microciona quadriradiata</tp:taxon-name><comment><xref ref-type="bibr" rid="B15">Carter 1880</xref>: 42 (in part: Gulf of Manaar specimen).</comment></tp:nomenclature-citation><tp:nomenclature-citation><tp:taxon-name>Nec: Cyamon vickersi</tp:taxon-name><comment>; De <xref ref-type="bibr" rid="B39">Laubenfels 1950</xref> (Bermuda) = <italic><tp:taxon-name>Timea</tp:taxon-name></italic> sp.</comment></tp:nomenclature-citation></tp:nomenclature-citation-list></tp:nomenclature><tp:treatment-sec sec-type="Remark"><title>Remark.</title><p>In view of the proposed major change in the status of <italic><tp:taxon-name>Cyamon</tp:taxon-name></italic> specimens reported from the Western Atlantic, description of the available material is presented in two sections, first the holotype of <italic><tp:taxon-name>Cyamon agnani</tp:taxon-name></italic>, subsequently other specimens known from the area and proposed to be assigned to <italic><tp:taxon-name>Cyamon agnani</tp:taxon-name></italic>.</p></tp:treatment-sec><tp:treatment-sec sec-type="Description"><title>Description of MNHN holotype.</title><p><xref ref-type="fig" rid="F7">Figs 7A–D</xref></p></tp:treatment-sec><tp:treatment-sec sec-type="Material examined"><title>Material examined.</title><p>HolotypeMNHN NBE 947, preserved in alcohol, Brazil, NE coast, Calypso stat. 97, <named-content xmlns:xlink="http://www.w3.org/1999/xlink" content-type="dwc:verbatimCoordinates" xlink:type="simple">21.1667°S, 40.7°W</named-content>, 12 m depth.</p></tp:treatment-sec><tp:treatment-sec sec-type="Description"><title>Description.</title><p>Small hispid crust, color ochre. Detachable skin. The material borrowed from MNHN measured a few mm<sup>2</sup> encrusting a small piece of coral.</p><p>Skeleton: basal layer of polyactines, upon which megascleres are erected individually.</p><p>Spicules: long thin styles, short thick styles, polyactines.</p><p>Long thin styles, curved, variable in length, possibly in two size categories, but difficult to establish due to broken condition of most spicules, longest complete spicule 960 × 7 µm (<xref ref-type="fig" rid="F7">Fig 7A</xref>).</p><p>Short thin styles were not mentioned in <xref ref-type="bibr" rid="B4">Boury-Esnault (1973)</xref>, but there were a few small broken styles and one complete spicule measuring 210 × 4 µm (<xref ref-type="fig" rid="F7">Fig. 7C</xref>).</p><p>Short thick styles (<xref ref-type="fig" rid="F7">Fig. 7B</xref>), curved in the upper half, ending in a slight tyle, smooth, slightly variable in length and thickness, 183–<italic>236.7</italic>–315 × 7–<italic>9.3</italic>–12 µm.</p><p><!--PageBreak-->Polyactines (<xref ref-type="fig" rid="F7">Fig. 7D</xref>), with three to five cladi (usually four), cladi lightly spined along the shaft but with heavily spined endings, with a blunt ending in the basal cladus, and slightly inflated rounded endings in the lateral cladi. Basal cladi 32–<italic>38.5</italic>–48 × 3–<italic>4.8</italic>–7 µm, similar sized lateral cladi, 30–40 × 5 µm.</p><fig id="F7" position="float" orientation="portrait"><label>Figure 7.</label><caption><p><italic><tp:taxon-name>Cyamon agnani</tp:taxon-name></italic> (Boury-Esnault, 1973), holotype MNHN NBE 947, <bold>A</bold> long thin style <bold>A1</bold> detail of head of long thin style <bold>B</bold> short thick style <bold>B1</bold> detail of head of short thick style <bold>C</bold> short thin style <bold>D</bold> polyactines.</p></caption><graphic xmlns:xlink="http://www.w3.org/1999/xlink" xlink:href="ZooKeys-239-001-g007.jpg" position="float" orientation="portrait" xlink:type="simple"/></fig><fig id="F8" position="float" orientation="portrait"><label>Figure 8.</label><caption><p><italic><tp:taxon-name>Cyamon agnani</tp:taxon-name></italic> (Boury-Esnault, 1973), ZMA Por 10539 from NE Colombia <bold>A1</bold> shape (scale 1 cm) <bold>A2</bold> cross section of skeleton <bold>B</bold> long thin style <bold>B1</bold> detail of head of long thin style <bold>C</bold> upper part of short thin style <bold>D</bold> short thick style <bold>D1</bold> detail of head of short thick style <bold>E</bold> polyactines <bold>F</bold> incipient polyactine showing smooth cladi.</p></caption><graphic xmlns:xlink="http://www.w3.org/1999/xlink" xlink:href="ZooKeys-239-001-g008.jpg" position="float" orientation="portrait" xlink:type="simple"/></fig></tp:treatment-sec><tp:treatment-sec sec-type="Discussion"><title>Discussion.</title><p>The <italic><tp:taxon-name>Cyamon</tp:taxon-name></italic> nature of this material was previously detected by <xref ref-type="bibr" rid="B49">Mothes et al. (2004)</xref>, who examined the present type material. Their conclusion was corroborated by <xref ref-type="bibr" rid="B70">Van Soest (2009)</xref> in his discussion of <italic><tp:taxon-name>Timea</tp:taxon-name></italic> species of the West Atlantic region. <xref ref-type="bibr" rid="B49">Mothes et al. (2004)</xref> proposed to assign <italic><tp:taxon-name>Timea agnani</tp:taxon-name></italic> to the synonymy of <italic><tp:taxon-name>Cyamon vickersii</tp:taxon-name></italic>, but as explained above, that species differs in spiculation and geographic distribution. Despite the scanty available type material and the poor representation of short thin styles, it looks as if the categories, sizes and shapes of the spicules are broadly similar between the type of <italic><tp:taxon-name>Cyamon agnani</tp:taxon-name></italic> and Caribbean and Carolinian specimens recorded as <italic><tp:taxon-name>Cyamon vickersii</tp:taxon-name></italic> (see for details below). It is proposed here to consider all these Western Atlantic specimens as members of a widespread <italic><tp:taxon-name>Cyamon agnani</tp:taxon-name></italic>.<!--PageBreak--></p></tp:treatment-sec><tp:treatment-sec sec-type="Description"><title>Description of ZMA material and discussion of further Western Atlantic records. </title><p><xref ref-type="fig" rid="F8">Figs 8A–F</xref></p></tp:treatment-sec><tp:treatment-sec sec-type="Material examined"><title>Material examined.</title><p>ZMA Por. 00828, holotype of <italic><tp:taxon-name>Cyamon vickersii</tp:taxon-name></italic> var. <italic>toxifera</italic>, preserved in alcohol, from Curaçao, Spaanse Water, on dead <italic><tp:taxon-name>Porites</tp:taxon-name></italic> coral, <named-content xmlns:xlink="http://www.w3.org/1999/xlink" content-type="dwc:verbatimCoordinates" xlink:type="simple">12.076N, 68.858W</named-content>, coll. C.J. van der Horst, field number 65a, 19–05–1920.</p><p>ZMA Por. 10539, preserved in alcohol, Colombia, Santa Marta region, El Morro, 15 m, <named-content xmlns:xlink="http://www.w3.org/1999/xlink" content-type="dwc:verbatimCoordinates" xlink:type="simple">11.25N, 74.2167W</named-content>, coll. B. de Jongh, 26–10–1989 (Fig. 1A2).</p><p>USNM 22456, preserved in alcohol, Florida, SE of Loggerhead Key, on a block of limestone dredged from 70 m, coll. M.W. de Laubenfels, 26 June 1932.</p><p>USNM 221078 (23563), preserved in alcohol, Florida, Northern Gulf of Mexico, Apalachee Bay, rock and sand, 29.785 – <named-content xmlns:xlink="http://www.w3.org/1999/xlink" content-type="dwc:verbatimCoordinates" xlink:type="simple">29.8°N, 84.325°W</named-content>, 11 m, coll. F. Little, 1956-57;</p><p>USNM 33518, preserved in alcohol, off South Carolina, RV <italic>Oregon</italic> (S.C. Mar. Res. BLM), stat. 0SO6, <named-content xmlns:xlink="http://www.w3.org/1999/xlink" content-type="dwc:verbatimCoordinates" xlink:type="simple">32.4883°N, 78.8217°W</named-content>, 48 m, collected by grab, 4 May 1981.</p></tp:treatment-sec><tp:treatment-sec sec-type="Description"><title>Description.</title><p>(Based on ZMA Por. 10539). Irregular encrustation (<xref ref-type="fig" rid="F8">Fig. 8A1</xref>), with hispid, bumpy surface (preserved condition). Size 3 × 2.5 cm in lateral expansion, 3-5 mm in thickness. Colour (alive) red, (alcohol) red-brown. Consistency soft.</p><p>Skeleton (<xref ref-type="fig" rid="F8">Fig. 8A2</xref>): basal mass of polyactine spicules penetrated by single short thick styles erect with heads embedded in the substrate. Long thin styles also erect on the substrate with rare short thin styles arranged around the peripheral protruding apices. This ‘raspailid’ feature was only observed in a few places.</p><p>Spicules: long thin styles, short thin styles, short thick styles, polyactines.</p><p>Long thin styles (<xref ref-type="fig" rid="F8">Figs 8B, B1</xref>), complete ones with a wavy outline (<xref ref-type="fig" rid="F8">Fig. 8B</xref>), but mostly broken in the slides, largest complete style 2065 × 9 µm, with smaller pieces varying down to 1170 × 7 µm.</p><p>Short thin styles, straight (<xref ref-type="fig" rid="F8">Fig. 8C</xref>), 423–<italic>486.6</italic>–658 × 2–<italic>2.2</italic>–2.5 µm. We were unable to find a complete spicule on the SEM stub, so we only show a broken spicule in <xref ref-type="fig" rid="F8">Fig. 8C</xref>.</p><p>Short thick styles, (<xref ref-type="fig" rid="F8">Figs. 8D, D1</xref>) curved in the upper half, with a faint tyle, smooth, in a large size range, 174–<italic>358.2</italic>–489 × 9–<italic>14.4</italic>–21 µm.</p><p>Polyactines (<xref ref-type="fig" rid="F8">Figs 8E–F</xref>), with three to five cladi (usually four), typically with all cladi mostly smooth but ending in a spined apex, the basal cladus usually bluntly pointed, the lateral cladi with inflated endings (<xref ref-type="fig" rid="F8">Fig. 8E</xref>), early growth stages smooth and with all cladi pointed (<xref ref-type="fig" rid="F8">Fig. 8F</xref>), cladi often of unequal length but without clear pattern of variation, basal cladi 39–<italic>56.4</italic>–66 × 6.5–<italic>8.3</italic>–10 µm, either longer or shorter than the lateral cladi, 36–<italic>61.6</italic>–87 × 4.5–<italic>7.6</italic>–10 µm.</p></tp:treatment-sec><tp:treatment-sec sec-type="Distribution"><title>Distribution.</title><p>Greater Caribbean, Gulf of Mexico, South Carolina, N.E. Brazil.</p></tp:treatment-sec><tp:treatment-sec sec-type="Ecology"><title>Ecology.</title><p>Encrusting dead corals and other limestone substrates, 0–70 m.</p></tp:treatment-sec><tp:treatment-sec sec-type="Discussion"><title>Discussion.</title><p><xref ref-type="bibr" rid="B58">Topsent (1889)</xref> records thinly encrusting specimens of the species under the name <italic><tp:taxon-name>Trikentrion wickersi</tp:taxon-name></italic>. This was apparently a common species on the Campeche Bank in the Mexican part of the Gulf of Mexico. His specimens were violet or blackish brown in color (preserved) and he observed that next to four-claded spicules also five-claded and three-claded occurred, though rarely. His drawings of the polyactines conform closely to those of our material, but no spicule sizes were given. <!--PageBreak-->Topsent (l.c.) believed that the similarities between <italic><tp:taxon-name>Cyamon</tp:taxon-name></italic> and <italic><tp:taxon-name>Trikentrion</tp:taxon-name></italic> were too great to keep them as separate genera, but his choice of <italic><tp:taxon-name>Trikentrion</tp:taxon-name></italic> as the valid name for the group is incorrect as <italic><tp:taxon-name>Cyamon</tp:taxon-name></italic> is the older name.</p><p><xref ref-type="bibr" rid="B38">De Laubenfels (1936</xref>: 80) recorded the species from Florida from a depth of 70 m as a bright orange crust with lateral expansion of 7 cm<sup>2</sup> and thickness of 1 mm. This specimen, USNM 22456, which was received on loan from the Smithsonian Insitution, showed long thin styles up to 2 mm (one complete spicule measured 1939 × 9 µm); short, straight, thin styles 270–590 × 1.5–3 µm (not mentioned by De Laubenfels); short thick styles 420–602 × 27–32 µm (also not mentioned by De Laubenfels);<!--PageBreak--> polyactine spicules (three-, four- and five-claded) with basal cladi 51–63 × 9–14 µm and lateral cladi 39–51 µm.</p><p><xref ref-type="bibr" rid="B39">De Laubenfels (1950</xref>: 68, fig. 30) also reported the species from Bermuda (as <italic><tp:taxon-name>Cyamon vickersi</tp:taxon-name></italic>), depth not given. The specimen was probably not a <italic><tp:taxon-name>Cyamon</tp:taxon-name></italic>, because the drawings of the polyactine spicules appear to be rather those of a <italic><tp:taxon-name>Timea</tp:taxon-name></italic> aster with proliferated rays. The Bermuda occurrence must thus be considered suspect.</p><p><xref ref-type="bibr" rid="B45">Little (1963)</xref> recorded <italic><tp:taxon-name>Cyamon vickersii</tp:taxon-name></italic> as an orange encrustation from the Gulf of Mexico, depth 11 m. His description is obviously copied from De <xref ref-type="bibr" rid="B38">Laubenfels (1936)</xref>, as he gives exactly the same measurements of the spicules and also omitted to mention the short thick styles. We were able to examine this specimen, USNM 221078, thanks to a loan from the Smithsonian Institution. It has long thin styles 1050–1563 × 9 µm, short thin styles 330–345 × 2–3 µm, short thick styles 270–332 × 13–20 µm, polyactines (three-, four-, and five-claded) with basal cladi 36–60 × 7–12 µm and lateral cladi 33–61 × 7–10 µm.</p><p>The loan from the Smithsonian also included an undescribed specimen from South Carolina, USNM 33518. This had long thin styles of up to 2 mm, short thin styles 360–426 × 2–2.5 µm, short thick styles 410–500 × 22–23 µm, and polyactines (three- and four-claded) with basal cladi 48–93 × 12–15 µm and lateral cladi 45–49 × 12–14 µm.</p><p><xref ref-type="bibr" rid="B1">Alcolado (1994)</xref> in an unpublished list of Cuban sponges lists <italic><tp:taxon-name>Cyamon vickersii</tp:taxon-name></italic> from Cuban waters, which presumably concerns also the species we here propose to call <italic><tp:taxon-name>Cyamon agnani</tp:taxon-name></italic>.</p><p>We investigated the type material of <italic><tp:taxon-name>Cyamon vickersii</tp:taxon-name></italic> var. <italic>toxifera</italic> Arndt, 1927 (the name should be corrected to <italic>toxiferum</italic> to match the gender of the genus), ZMA Por. 00828, from Spaanse Water, Curaçao, and discovered that the toxas forming the basis of Arndt’s variety are clearly foreign. They form part of the spiculation of a microcionid sponge, readily identified as <italic><tp:taxon-name>Clathria (Microciona) ferrea</tp:taxon-name></italic> (De Laubenfels, 1936 as <italic><tp:taxon-name>Fisherispongia</tp:taxon-name></italic>) by its characteristic polytylote subtylostyles (see also description of Curaçao material of that species in <xref ref-type="bibr" rid="B66">Van Soest 1984</xref>). This discovery means that the name <italic><tp:taxon-name>Cyamon (Microciona) ferrea</tp:taxon-name></italic> is threatened by Arndt’s variety. The material is so scanty, that any trace of <italic><tp:taxon-name>Cyamon</tp:taxon-name></italic> polyactines has now (2012) disappeared from the sample. <xref ref-type="bibr" rid="B38">De Laubenfels (1936</xref>: 80) elevated Arndt’s variety to specific rank; needless to say that this is unwarranted.</p><p>The spicule complement and the shape of the polyactines is broadly similar in the Brazilian type of <italic><tp:taxon-name>Cyamon agnani</tp:taxon-name></italic> and specimens recorded from Caribbean and Carolinean waters as <italic><tp:taxon-name>Cyamon vickersii</tp:taxon-name></italic>, but the latter may have long thin styles up to twice as long. The short thick styles and the polyactines also are on average clearly longer and more robust in Caribbean specimens. The geographic separation caused by the Amazonian outflow could be a barrier to gene flow between these shallow-water sponges, and the differences may thus have a genetic background. On the other hand, the Brazilian type material is only a single small specimen and variation in Brazilian waters may turn out to be as large as that in the Caribbean. Thus distribution and ecology for this species may be summarized as: tropical waters of Brazil, the Greater Caribbean and Gulf of Mexico, South Carolina, known from 0–70 m depth, usually encrusting dead corals and other limestone substrates.</p></tp:treatment-sec><ref-list><ref id="B13"><mixed-citation xmlns:xlink="http://www.w3.org/1999/xlink" xlink:type="simple"><person-group><name name-style="western"><surname>Carter</surname><given-names>HJ</given-names></name></person-group> (<year>1876</year>)<source> Descriptions and figures of deep-sea sponges and their spicules, from the Atlantic Ocean, dredged up on board H.M.S.‘Porcupine’, chiefly in 1869 (concluded). Annals and Magazine of Natural History (4) 18: 226–240, 307–324, 388–410, 458–479. </source>doi: <ext-link ext-link-type="uri" xlink:href="http://dx.doi.org/10.1080/00222937608682035" xlink:type="simple">10.1080/00222937608682035</ext-link></mixed-citation></ref><ref id="B30"><mixed-citation xmlns:xlink="http://www.w3.org/1999/xlink" xlink:type="simple"><person-group><name name-style="western"><surname>Higgin</surname><given-names>T</given-names></name></person-group> (<year>1877</year>)<source> Description of some sponges obtained during a cruise of the steam-yacht ‘Argo’ in the Caribbean and neighbouring seas. Annals and Magazine of Natural History (4) 19: 291–299. </source>doi: <ext-link ext-link-type="uri" xlink:href="http://dx.doi.org/10.1080/00222937708682143" xlink:type="simple">10.1080/00222937708682143</ext-link></mixed-citation></ref><ref id="B58"><mixed-citation xmlns:xlink="http://www.w3.org/1999/xlink" xlink:type="simple"><person-group><name name-style="western"><surname>Topsent</surname><given-names>E</given-names></name></person-group> (<year>1889</year>)<article-title> Quelques spongiaires du Banc de Campêche et de la Pointe-à-Pître.</article-title><source>Mémoires de la Société zoologique de France </source><volume>2</volume>: <fpage>30</fpage>-<lpage>52</lpage>.</mixed-citation></ref><ref id="B59"><mixed-citation xmlns:xlink="http://www.w3.org/1999/xlink" xlink:type="simple"><person-group><name name-style="western"><surname>Topsent</surname><given-names>E</given-names></name></person-group> (<year>1894</year>)<article-title> Application de la taxonomie actuelle à une collection de spongiaires du Banc de Campêche et de la Guadeloupe décrite précédemment.</article-title><source>Mémoires de la Société zoologique de France </source><volume>7</volume>: <fpage>27</fpage>-<lpage>36</lpage>.</mixed-citation></ref><ref id="B38"><mixed-citation xmlns:xlink="http://www.w3.org/1999/xlink" xlink:type="simple"><person-group><name name-style="western"><surname>Laubenfels</surname><given-names>MW De</given-names></name></person-group> (<year>1936</year>)<source> A discussion of the sponge fauna of the Dry Tortugas in particular and the West Indies in general, with material for a revision of the families and orders of the Porifera. Carnegie Institute of Washington (Tortugas Laboratory Paper N° 467) 30: 1–225.</source></mixed-citation></ref><ref id="B45"><mixed-citation xmlns:xlink="http://www.w3.org/1999/xlink" xlink:type="simple"><person-group><name name-style="western"><surname>Little</surname><given-names>FJ</given-names></name></person-group> (<year>1963</year>)<article-title> The sponge fauna of the St. George’s Sound, Apalache Bay, and Panama City Regions of the Florida Gulf coast.</article-title><source>Tulane Studies in Zoology </source><volume>11</volume> (<issue>2</issue>): <fpage>31</fpage>-<lpage>71</lpage>.</mixed-citation></ref><ref id="B49"><mixed-citation xmlns:xlink="http://www.w3.org/1999/xlink" xlink:type="simple"><person-group><name name-style="western"><surname>Mothes</surname><given-names>B</given-names></name><name name-style="western"><surname>Santos</surname><given-names>CP</given-names></name><name name-style="western"><surname>Campos</surname><given-names>MA</given-names></name></person-group> (<year>2004</year>)<article-title> <italic>Timea bioxyasterina</italic> sp. n., a new species from the Northeastern coast of Brazil (Demospongiae, Hadromerida).</article-title><source>Zootaxa </source><volume>443</volume>: <fpage>1</fpage>-<lpage>8</lpage>.</mixed-citation></ref><ref id="B3"><mixed-citation xmlns:xlink="http://www.w3.org/1999/xlink" xlink:type="simple"><person-group><name name-style="western"><surname>Arndt</surname><given-names>W</given-names></name></person-group> (<year>1927</year>)<article-title> Kalk- und Kieselschwämme von Curaçao.</article-title><source>Bijdragen tot de Dierkunde </source><volume>25</volume>: <fpage>133</fpage>-<lpage>158</lpage>.</mixed-citation></ref><ref id="B4"><mixed-citation xmlns:xlink="http://www.w3.org/1999/xlink" xlink:type="simple"><person-group><name name-style="western"><surname>Boury-Esnault</surname><given-names>N</given-names></name></person-group> (<year>1973</year>)<source> Résultats Scientifiques des Campagnes de la ‘Calypso’. Campagne de la ‘Calypso’ au large des côtes atlantiques de l’Amérique du Sud (1961–1962), I, 29. Spongiaires. Annales de l’Institut océanographique 49 (Supplement 10): 263–295.</source></mixed-citation></ref><ref id="B6"><mixed-citation xmlns:xlink="http://www.w3.org/1999/xlink" xlink:type="simple"><person-group><name name-style="western"><surname>Bowerbank</surname><given-names>JS</given-names></name></person-group> (<year>1864</year>)<source> A monograph of the British Spongiadae, Volume 1. Ray Society, London, xx + 290 pp.</source></mixed-citation></ref><ref id="B14"><mixed-citation xmlns:xlink="http://www.w3.org/1999/xlink" xlink:type="simple"><person-group><name name-style="western"><surname>Carter</surname><given-names>HJ</given-names></name></person-group> (<year>1879</year>)<source> Contributions to our knowledge of the Spongida. Annals and Magazine of Natural History (5) 3: 284–304, 343–360. </source>doi: <ext-link ext-link-type="uri" xlink:href="http://dx.doi.org/10.1080/00222937908562401" xlink:type="simple">10.1080/00222937908562401</ext-link></mixed-citation></ref><ref id="B15"><mixed-citation xmlns:xlink="http://www.w3.org/1999/xlink" xlink:type="simple"><person-group><name name-style="western"><surname>Carter</surname><given-names>HJ</given-names></name></person-group> (<year>1880</year>)<source> Report on specimens dredged up from the Gulf of Manaar and presented to the Liverpool Free Museum by Capt. W.H. Cawne Warren. Annals and Magazine of Natural History (5) 6: 35–61, 129–156. </source>doi: <ext-link ext-link-type="uri" xlink:href="http://dx.doi.org/10.1080/00222938009458893" xlink:type="simple">10.1080/00222938009458893</ext-link></mixed-citation></ref><ref id="B39"><mixed-citation xmlns:xlink="http://www.w3.org/1999/xlink" xlink:type="simple"><person-group><name name-style="western"><surname>Laubenfels</surname><given-names>MW De</given-names></name></person-group> (<year>1950</year>)<article-title> The Porifera of the Bermuda Archipelago.</article-title><source>Transactions of the Zoological Society of London </source><volume>27</volume> (<issue>1</issue>): <fpage>1</fpage>-<lpage>154</lpage>. doi: <ext-link ext-link-type="uri" xlink:href="http://dx.doi.org/10.1111/j.1096-3642.1950.tb00227.x" xlink:type="simple">10.1111/j.1096-3642.1950.tb00227.x</ext-link></mixed-citation></ref><ref id="B70"><mixed-citation xmlns:xlink="http://www.w3.org/1999/xlink" xlink:type="simple"><person-group><name name-style="western"><surname>Van Soest</surname><given-names>RWM</given-names></name></person-group> (<year>2009</year>)<article-title> New sciophilous sponges from the Caribbean (Porifera: Demospongiae).</article-title><source>Zootaxa </source><volume>2107</volume>: <fpage>1</fpage>-<lpage>40</lpage>.</mixed-citation></ref><ref id="B1"><mixed-citation xmlns:xlink="http://www.w3.org/1999/xlink" xlink:type="simple"><person-group><name name-style="western"><surname>Alcolado</surname><given-names>P</given-names></name></person-group> (<year>1994</year>)<source> List of sponges found in Cuba. Mimeographed list (presumably unpublished): 1–4.</source></mixed-citation></ref><ref id="B66"><mixed-citation xmlns:xlink="http://www.w3.org/1999/xlink" xlink:type="simple"><person-group><name name-style="western"><surname>Van Soest</surname><given-names>RWM</given-names></name></person-group> (<year>1984</year>)<article-title> Marine sponges from Curaçao and other Caribbean localities, Part III. Poecilosclerida.</article-title><source>Studies on the Fauna of Curaçao and other Caribbean Islands </source><volume>62</volume> (<issue>191</issue>): <fpage>1</fpage>-<lpage>173</lpage>.</mixed-citation></ref></ref-list></tp:taxon-treatment>
