# Supplementary material for: Polyaxone monaxonids: revision of raspailiid sponges with polyactine megascleres ( Cyamon and Trikentrion)
Source: Zookeys. 2012 Nov 8;(239):1–70. doi: 10.3897/zookeys.239.3734 (PMC3497256; doi:10.3897/zookeys.239.3734)
Supplement: XML Treatment for Cyamon aruense [file zookeys.239.3734-treatment6.xml]

<!DOCTYPE tp:taxon-treatment
  PUBLIC "-//TaxonX//DTD Taxonomic Treatment Publishing DTD v0 20100105//EN" "tax-treatment-NSO.dtd">
<tp:taxon-treatment xmlns:tp="http://www.plazi.org/taxpub"><tp:treatment-meta><mixed-citation publication-type="journal"><person-group><name><surname>van Soest</surname><given-names>Rob</given-names></name><name><surname>Carballo</surname><given-names>José Luis</given-names></name><name><surname>Hooper</surname><given-names>John</given-names></name></person-group><article-title>Polyaxone monaxonids: revision of raspailiid sponges with polyactine megascleres (
                    <italic>Cyamon</italic> and 
                    <italic>Trikentrion</italic>)
                </article-title><source>Zookeys</source><day>8</day><month>11</month><year>2012</year><volume>2012</volume><issue>239</issue><fpage>1</fpage><lpage>70</lpage><pub-id pub-id-type="doi">10.3897/zookeys.239.3734</pub-id></mixed-citation></tp:treatment-meta><tp:nomenclature><tp:taxon-name>
                            <tp:taxon-name-part taxon-name-part-type="genus">Cyamon</tp:taxon-name-part>
                            <tp:taxon-name-part taxon-name-part-type="species">aruense</tp:taxon-name-part>
                        <object-id xmlns:xlink="http://www.w3.org/1999/xlink" xlink:type="simple">http://species-id.net/wiki/Cyamon_aruense</object-id>
                        </tp:taxon-name><tp:taxon-authority>Hentschel, 1912</tp:taxon-authority><xref ref-type="fig" rid="F9">Figs 9A–E</xref><tp:nomenclature-citation-list><tp:nomenclature-citation><tp:taxon-name>Cyamon aruense</tp:taxon-name><comment><xref ref-type="bibr" rid="B29">Hentschel 1912</xref>; 374, pl. 20 fig. 33 (Aru Islands, Indonesia); <xref ref-type="bibr" rid="B32">Hooper 1991</xref>: 1305, figs 63f-i.</comment></tp:nomenclature-citation></tp:nomenclature-citation-list></tp:nomenclature><tp:treatment-sec sec-type="Material examined"><title>Material examined.</title><p>Fragment of holotypeSMF 1618, preserved in alcohol, Indonesia, Aru Islands, Straits of Dobo, <named-content xmlns:xlink="http://www.w3.org/1999/xlink" content-type="dwc:verbatimCoordinates" xlink:type="simple">6°S, 134.8333°E</named-content>, 40 m, coll. H. Merton, 20–03–1908.</p></tp:treatment-sec><tp:treatment-sec sec-type="Description"><title>Description.</title><p>The holotype is an encrusting sponge of 6 cm long and 3 cm wide growing over a haplosclerid sponge (Hentschel, 1912). The fragment of less than 0.5 × 0.5 cm and 1 mm in thickness (see <xref ref-type="fig" rid="F9">Fig. 9A</xref>) examined by us was mixed with the haplosclerid in such a way that the microscopic slides were thoroughly contaminated with it. We have to rely on Hentschel’s remarks about shape and surface characters. The surface is hispid due to the long styles protruding from the sponge, which was grey coloured in alcohol, but shows a pale brownish colour in our fragment. Consistency not mentioned by Hentschel, but crumbly describes it best.</p><p>Skeleton: the usual basal mass of polyactinal spicules upon which relatively long styles are erected surrounded in the periphery by bundles of thin centrotylote styles. Thick short styles are singly erect on the substrate, buried in the basal mass of polyactines.</p><p>Spicules: long thin styles, centrotylote thin styles, short thick styles, polyactines.</p><p>Long thin styles (<xref ref-type="fig" rid="F9">Figs 9B, B1</xref>), relatively rare, smooth, almost always broken in the slides so we cannot show a complete SEM image of them, heads smooth and not distinguished in width from the shaft, the other end gradually pointed. Longest style approximately 1620 × 16 µm, whereas Hentschel mentioned 1760 × 9–12 µm. Hentschel suggested a faint tyle, but we did not observe this.</p><p>Centrotylote thin styles (<xref ref-type="fig" rid="F9">Fig. 9C, C1</xref>), smooth, curved, with a tyle near the middle of the spicule, but not exactly in the middle, the most common spicule of the monaxone spicule complement, 302–<italic>368.7</italic>–426 × 1.5–<italic>2.6</italic>–4 µm.</p><p>Short thick styles (<xref ref-type="fig" rid="F9">Fig 9D, D1</xref>), relatively rare, smooth, often curved in the upper half, slightly fusiform, with a faint tyle, 297–<italic>389.8</italic>–456 × 8–<italic>13.9</italic>–17 µm.</p><p>Polyactines (<xref ref-type="fig" rid="F9">Figs 9E</xref>) with 3-5 cladi, all of which are heavily spined with relatively coarse spines, without smooth areas, basal cladi rather blunt compared to those of other species, 48–<italic>68.9</italic>–84 × 5–<italic>8.1</italic>–11 µm, lateral cladi 29–<italic>40.6</italic>–54 × 4–<italic>6.7</italic>–8 µm.</p><fig id="F9" position="float" orientation="portrait"><label>Figure 9.</label><caption><p><italic><tp:taxon-name>Cyamon aruense</tp:taxon-name></italic> Hentschel, 1912, holotype SMF 1618, <bold>A</bold> fragments from holotype <bold>B</bold> long thin style (broken) <bold>B1</bold> detail of head of long thin style <bold>C</bold> short thin style <bold>C1</bold> detail of head of short thin style <bold>D</bold> short thick style <bold>D1</bold> detail of head of short thick style <bold>E</bold> polyactines.</p></caption><graphic xmlns:xlink="http://www.w3.org/1999/xlink" xlink:href="ZooKeys-239-001-g009.jpg" position="float" orientation="portrait" xlink:type="simple"/></fig></tp:treatment-sec><tp:treatment-sec sec-type="Distribution"><title>Distribution.</title><p>Only known from the Arafura Sea.</p></tp:treatment-sec><tp:treatment-sec sec-type="Ecology"><title>Ecology.</title><p>Deeper water on hard substrate.</p></tp:treatment-sec><tp:treatment-sec sec-type="Discussion"><title>Discussion. </title><p>The heavy spination of the polyactines appears to be a distinct feature of this species. Hooper’s (1991) redescription denies the occurrence in this species of centrotylote ectosomal thin styles, wheras these spicules appeared common in the fragment of the holotype examined by us. These spicules are comparable to those of <italic><tp:taxon-name>Cyamon arguinense</tp:taxon-name></italic> sp. n., rather than to those of <italic><tp:taxon-name>Cyamon vickersii</tp:taxon-name></italic> because they do not have the characteristic crooked shape and also are not rugose at the pointed end. The polyactines of this species appear somewhat similar to those of <italic><tp:taxon-name>Cyamon quadriradiatum</tp:taxon-name></italic> as described and<!--PageBreak--> drawn by <xref ref-type="bibr" rid="B15">Carter (1880)</xref>. However, details and sizes of the other spicules differ between the two: long styles are much longer and thinner in <italic><tp:taxon-name>Cyamon aruense</tp:taxon-name></italic> and there is apparently no further category of short thick styles in <italic><tp:taxon-name>Cyamon quadriradiatum</tp:taxon-name></italic>. Since both are ill known, we must have more data and further specimens to establish these species as distinct.</p></tp:treatment-sec><ref-list><ref id="B29"><mixed-citation xmlns:xlink="http://www.w3.org/1999/xlink" xlink:type="simple"><person-group><name name-style="western"><surname>Hentschel</surname><given-names>E</given-names></name></person-group> (<year>1912</year>)<article-title> Kiesel- und Hornschwämme der Aru- und Kei-Inseln.</article-title><source>Abhandlungen herausgegeben von der Senckenbergischen naturforschenden Gesellschaft </source><volume>34</volume> (<issue>3</issue>): <fpage>293</fpage>-<lpage>448</lpage>.</mixed-citation></ref><ref id="B32"><mixed-citation xmlns:xlink="http://www.w3.org/1999/xlink" xlink:type="simple"><person-group><name name-style="western"><surname>Hooper</surname><given-names>JNA</given-names></name></person-group> (<year>1991</year>)<article-title> Revision of the family Raspailiidae (Porifera: Demospongiae), with description of Australian species.</article-title><source>Invertebrate Taxonomy </source><volume>5</volume> (<issue>6</issue>): <fpage>1179</fpage>-<lpage>1418</lpage>. doi: <ext-link ext-link-type="uri" xlink:href="http://dx.doi.org/10.1071/IT9911179" xlink:type="simple">10.1071/IT9911179</ext-link></mixed-citation></ref><ref id="B15"><mixed-citation xmlns:xlink="http://www.w3.org/1999/xlink" xlink:type="simple"><person-group><name name-style="western"><surname>Carter</surname><given-names>HJ</given-names></name></person-group> (<year>1880</year>)<source> Report on specimens dredged up from the Gulf of Manaar and presented to the Liverpool Free Museum by Capt. W.H. Cawne Warren. Annals and Magazine of Natural History (5) 6: 35–61, 129–156. </source>doi: <ext-link ext-link-type="uri" xlink:href="http://dx.doi.org/10.1080/00222938009458893" xlink:type="simple">10.1080/00222938009458893</ext-link></mixed-citation></ref></ref-list></tp:taxon-treatment>
