# Supplementary material for: Polyaxone monaxonids: revision of raspailiid sponges with polyactine megascleres ( Cyamon and Trikentrion)
Source: Zookeys. 2012 Nov 8;(239):1–70. doi: 10.3897/zookeys.239.3734 (PMC3497256; doi:10.3897/zookeys.239.3734)
Supplement: XML Treatment for Cyamon koltuni [file zookeys.239.3734-treatment7.xml]

<!DOCTYPE tp:taxon-treatment
  PUBLIC "-//TaxonX//DTD Taxonomic Treatment Publishing DTD v0 20100105//EN" "tax-treatment-NSO.dtd">
<tp:taxon-treatment xmlns:tp="http://www.plazi.org/taxpub"><tp:treatment-meta><mixed-citation publication-type="journal"><person-group><name><surname>van Soest</surname><given-names>Rob</given-names></name><name><surname>Carballo</surname><given-names>José Luis</given-names></name><name><surname>Hooper</surname><given-names>John</given-names></name></person-group><article-title>Polyaxone monaxonids: revision of raspailiid sponges with polyactine megascleres (
                    <italic>Cyamon</italic> and 
                    <italic>Trikentrion</italic>)
                </article-title><source>Zookeys</source><day>8</day><month>11</month><year>2012</year><volume>2012</volume><issue>239</issue><fpage>1</fpage><lpage>70</lpage><pub-id pub-id-type="doi">10.3897/zookeys.239.3734</pub-id></mixed-citation></tp:treatment-meta><tp:nomenclature><tp:taxon-name>
                            <tp:taxon-name-part taxon-name-part-type="genus">Cyamon</tp:taxon-name-part>
                            <tp:taxon-name-part taxon-name-part-type="species">koltuni</tp:taxon-name-part>
                        <object-id xmlns:xlink="http://www.w3.org/1999/xlink" xlink:type="simple">http://species-id.net/wiki/Cyamon_koltuni</object-id>
								</tp:taxon-name><tp:taxon-authority>Sim &amp; Bakus, 1986</tp:taxon-authority><xref ref-type="fig" rid="F10">Figs 10A–F</xref><tp:nomenclature-citation-list><tp:nomenclature-citation><tp:taxon-name>Cyamon koltuni</tp:taxon-name><comment><xref ref-type="bibr" rid="B53">Sim and Bakus 1986</xref>: 18, fig. 3 (California); <xref ref-type="bibr" rid="B40">Lee et al. 2007</xref>: 210.</comment></tp:nomenclature-citation></tp:nomenclature-citation-list></tp:nomenclature><tp:treatment-sec sec-type="Material examined"><title>Material examined.</title><p>HolotypeUSNM 33630, preserved in alcohol, California, Santa Catalina Island, Big Fisherman’s Cove, <named-content xmlns:xlink="http://www.w3.org/1999/xlink" content-type="dwc:verbatimCoordinates" xlink:type="simple">33.45°N, 118.4833°W</named-content>, 6 m.</p><p>LEB-ICML-UNAM 1497, preserved in alcohol, Mexican Pacific, Islas Marietas (Nayarit), Cueva Marietas, <named-content xmlns:xlink="http://www.w3.org/1999/xlink" content-type="dwc:verbatimCoordinates" xlink:type="simple">20.7003°N, 105.5658°W</named-content>, 11 m, coll. J.L. Carballo, 11–10–2006.</p><p>The holotype (<xref ref-type="fig" rid="F10">Fig. 10A1</xref>) was received on loan from the Smithsonian Institution, but in view of the small crust and previous studies of it, including SEM examination (<xref ref-type="bibr" rid="B53">Sim and Bakus 1986</xref>: Fig. 3; <xref ref-type="bibr" rid="B40">Lee et al. 2007</xref>), and the presence of additional material, it was decided that no further sampling of it was necessary. We report the occurrence of a second specimen of this species from Mexican Pacific waters, from which we obtained our data for the description below.</p></tp:treatment-sec><tp:treatment-sec sec-type="Description"><title>Description.</title><p>Thinly encrusting (<xref ref-type="fig" rid="F10">Fig. 10A1, A2</xref>) on rocks, color bright orange. Size of Mexican specimen 12 × 15 cm, thickness 1 mm. Surface very hispid.</p><p>Skeleton: a basal mass of polyactine spicules (<xref ref-type="fig" rid="F10">Fig. 10B</xref>), upon which with styles are erected (<xref ref-type="fig" rid="F10">Fig. 10C</xref>), no discernible skeletal organization due to thinness.</p><p>Spicules: long thin styles, short thin styles, short thick styles, polyactines.</p><p>Long thin styles (<xref ref-type="fig" rid="F10">Fig. 10D, 10D1</xref>): rather straight, with faint subterminal tyle at the rounded end, 900–<italic>967</italic>–1400 × 5–<italic>5.9</italic>–7 µm.</p><p>Short thin styles (<xref ref-type="fig" rid="F10">Fig. 10E</xref>), occasionally oxea-like with tapering thin endings, 265–370 × 2.5–5 µm.</p><p>Short thick styles (<xref ref-type="fig" rid="F10">Fig. 10F</xref>): slightly curved and thickest subterminally near the faintly constricted rounded end, 150–<italic>316</italic>–425 × 10–<italic>14.7</italic>–25 µm.</p><p>Polyactines (<xref ref-type="fig" rid="F10">Fig. 10G</xref>): three-six claded, cladi spined predominantly at the apices; basal cladi pointed, spined more heavily than the lateral cladi, which are provided with prominent bulbous apices, 35–<italic>46</italic>–66 × 5–<italic>8.9</italic>–10 µm.</p><fig id="F10" position="float" orientation="portrait"><label>Figure 10.</label><caption><p><italic><tp:taxon-name>Cyamon koltuni</tp:taxon-name></italic> Sim &amp; Bakus, 1986, <bold>A1</bold> Californian holotype, USNM 33630, encrusting a rock (scale = 1 cm) <bold>A2</bold> Mexican Pacific specimen LEB-ICML-UNAM 1497 <bold>B</bold> cross section of peripheral region <bold>C</bold> thick section of basal mass of polyactines <bold>D</bold> fragments of long thin style <bold>D1</bold> microphoto of detail of rounded apex of long thin style <bold>E</bold> short thin style <bold>F</bold> short thick styles <bold>G</bold> three- to five-claded polyactines showing prominent bulbous ending of lateral cladi.</p></caption><graphic xmlns:xlink="http://www.w3.org/1999/xlink" xlink:href="ZooKeys-239-001-g010.jpg" position="float" orientation="portrait" xlink:type="simple"/></fig></tp:treatment-sec><tp:treatment-sec sec-type="Distribution"><title>Distribution.</title><p>Southern California, Pacific coast of Mexico.</p></tp:treatment-sec><tp:treatment-sec sec-type="Ecology"><title>Ecology.</title><p>Under rocks and in caves in shallow water.</p></tp:treatment-sec><tp:treatment-sec sec-type="Discussion"><title>Discussion.</title><p>The enhanced bulbous endings of the polyactines is distinctive and is only matched by those of <italic><tp:taxon-name>Cyamon amphipolyactinum</tp:taxon-name></italic> sp. n., but that species differs clearly by possessing a smaller category of amphipolyactines. It is generally similar to <italic><tp:taxon-name>Cyamon agnani</tp:taxon-name></italic>, differing from that species in the sizes of the styles and the very prominent bulbous endings of the cladi of the polyactines.<!--PageBreak--><!--PageBreak--></p></tp:treatment-sec><ref-list><ref id="B53"><mixed-citation xmlns:xlink="http://www.w3.org/1999/xlink" xlink:type="simple"><person-group><name name-style="western"><surname>Sim</surname><given-names>CJ</given-names></name><name name-style="western"><surname>Bakus</surname><given-names>GJ</given-names></name></person-group> (<year>1986</year>)<article-title> Marine sponges of Santa Catalina Island, California.</article-title><source>Occasional Papers of the Allan Hancock Foundation </source><volume>5</volume>: <fpage>1</fpage>-<lpage>23</lpage>.</mixed-citation></ref><ref id="B40"><mixed-citation xmlns:xlink="http://www.w3.org/1999/xlink" xlink:type="simple"><person-group><name name-style="western"><surname>Lee</surname><given-names>WL</given-names></name><name name-style="western"><surname>Elvin</surname><given-names>DW</given-names></name><name name-style="western"><surname>Reiswig</surname><given-names>HM</given-names></name></person-group> (<year>2007</year>)<source> The sponges of California. A guide and key to the marine sponges of California. Monterey Bay Sanctuary Foundation, Monterey, CA, USA, × + 130 + P266.</source></mixed-citation></ref></ref-list></tp:taxon-treatment>
