# Supplementary material for: Polyaxone monaxonids: revision of raspailiid sponges with polyactine megascleres ( Cyamon and Trikentrion)
Source: Zookeys. 2012 Nov 8;(239):1–70. doi: 10.3897/zookeys.239.3734 (PMC3497256; doi:10.3897/zookeys.239.3734)
Supplement: XML Treatment for Cyamon neon [file zookeys.239.3734-treatment8.xml]

<!DOCTYPE tp:taxon-treatment
  PUBLIC "-//TaxonX//DTD Taxonomic Treatment Publishing DTD v0 20100105//EN" "tax-treatment-NSO.dtd">
<tp:taxon-treatment xmlns:tp="http://www.plazi.org/taxpub"><tp:treatment-meta><mixed-citation publication-type="journal"><person-group><name><surname>van Soest</surname><given-names>Rob</given-names></name><name><surname>Carballo</surname><given-names>José Luis</given-names></name><name><surname>Hooper</surname><given-names>John</given-names></name></person-group><article-title>Polyaxone monaxonids: revision of raspailiid sponges with polyactine megascleres (
                    <italic>Cyamon</italic> and 
                    <italic>Trikentrion</italic>)
                </article-title><source>Zookeys</source><day>8</day><month>11</month><year>2012</year><volume>2012</volume><issue>239</issue><fpage>1</fpage><lpage>70</lpage><pub-id pub-id-type="doi">10.3897/zookeys.239.3734</pub-id></mixed-citation></tp:treatment-meta><tp:nomenclature><tp:taxon-name>
                            <tp:taxon-name-part taxon-name-part-type="genus">Cyamon</tp:taxon-name-part>
                            <tp:taxon-name-part taxon-name-part-type="species">neon</tp:taxon-name-part>
                        <object-id xmlns:xlink="http://www.w3.org/1999/xlink" xlink:type="simple">http://species-id.net/wiki/Cyamon_neon</object-id>
								</tp:taxon-name><tp:taxon-authority>De Laubenfels, 1930</tp:taxon-authority><xref ref-type="fig" rid="F11">Figs 11A–H</xref><tp:nomenclature-citation-list><tp:nomenclature-citation><tp:taxon-name>Cyamon neon</tp:taxon-name><comment> De <xref ref-type="bibr" rid="B36">Laubenfels 1930</xref>: 28 (California); <xref ref-type="bibr" rid="B37">1932</xref>: 109, fig. 65; <xref ref-type="bibr" rid="B53">Sim and Bakus 1986</xref>: 17 (California, with erroneous size data of the polyactines); <xref ref-type="bibr" rid="B46">Luke 1998</xref>: 10 (La Jolla, S California); <xref ref-type="bibr" rid="B40">Lee et al. 2007</xref>: 211.</comment></tp:nomenclature-citation></tp:nomenclature-citation-list></tp:nomenclature><tp:treatment-sec sec-type="Material examined"><title>Material examined.</title><p>Holotype USNM 21412, preserved in alcohol, California, between Point Dunes and Newport, near San Pedro.</p><p><bold>Paratype:</bold> BMNH 1929.9.30.5, two slides, Santa Catalina Island, California, 33.5°N.</p></tp:treatment-sec><tp:treatment-sec sec-type="Description"><title>Description.</title><p>Shape massively encrusting (<xref ref-type="fig" rid="F11">Fig. 11A</xref>) with irregular conulose-villose surface. Size of specimen 4 × 3 cm in lateral expansion, 2 cm in thickness. Color (alcohol) red brown.</p><p>Skeleton: columnar, with thick short styles at the center of a mass of polyactines, with long thin styles protruding from this skeleton surrounded by shorter centrotylote styles.</p><p>Spicules: long thin styles, short thin centrotylote styles, short thick styles, polyactines.</p><p>Long thin styles (<xref ref-type="fig" rid="F11">Figs 11B, B1</xref>), relative straight and robust, frequently with subterminal tyle 860–<italic>1041</italic>–1290 × 6–<italic>7.8</italic>–10 µm (De Laubenfels gives: up to 1560 × 12 µm).</p><p>Short thin styles (<xref ref-type="fig" rid="F11">Figs 11C, C1</xref>), curved, centrotylote, often with mucronate slightly rugose pointed end, 191–<italic>242.8</italic>–306 × 1.5–<italic>2.4</italic>–3 µm.</p><p>Short thick styles (<xref ref-type="fig" rid="F11">Fig. 11D</xref>), smooth, curved evenly, occasionally oxeote, 270–<italic>408.2</italic>–468 × 14–<italic>16.8</italic>–24 µm.</p><p>Polyactines (<xref ref-type="fig" rid="F11">Figs 11E, 11E1, 11F</xref>) robust, largely smooth with cladi spined only at the apices (<xref ref-type="fig" rid="F11">Fig. 11E1</xref>), or all cladi smooth. The three- or four claded forms vary widely in size and are sometimes reminiscent of <italic><tp:taxon-name>Trikentrion</tp:taxon-name></italic> spicules. Three-claded forms tend to have longer and thicker lateral cladi than the rare four-claded forms. Basal cladi in three-claded spicules are 33–<italic>48.8</italic>–63 × 8–<italic>11.7</italic>–14 µm, lateral cladi 72–<italic>95.7</italic>–132 × 7–12 µm, while four-claded forms have basal cladi 40–<italic>55.0</italic>–69 × 6–<italic>7.7</italic>–9 µm and lateral cladi 30–<italic>45.1</italic>–57 × 5–<italic>6.3</italic>–7 µm. There are very common diactinal polyactines (<xref ref-type="fig" rid="F11">Fig. 11F</xref>), mimicking oxeas, but recognizable as reduced polyactines by centrotylote swellings and finely spined apices, size 123–<italic>158.3</italic>–202 × 7–<italic>10.2</italic>–14 µm.</p><fig id="F11" position="float" orientation="portrait"><label>Figure 11.</label><caption><p><italic><tp:taxon-name>Cyamon neon</tp:taxon-name></italic> De Laubenfels, 1930, holotype USNM 21412, <bold>A</bold> massively encrusting shape with irregular surface (scale = 1 cm) <bold>B</bold> long thin style <bold>B1</bold> detail of rounded end showing subterminal tyle <bold>C</bold> short thin centrotylote (strongylo-)style <bold>C1</bold> detail of swollen roughened apex of short thin (strongylo-)style <bold>D</bold> short thick style <bold>E</bold> polyactines <bold>E1</bold> detail of basal cladus of polyactine <bold>F</bold> diactinal polyactine.</p></caption><graphic xmlns:xlink="http://www.w3.org/1999/xlink" xlink:href="ZooKeys-239-001-g011.jpg" position="float" orientation="portrait" xlink:type="simple"/></fig></tp:treatment-sec><tp:treatment-sec sec-type="Distribution"><title>Distribution.</title><p>Southern Californian Bight (San Pedro, Santa Catalina island, La Jolla).</p></tp:treatment-sec><tp:treatment-sec sec-type="Ecology"><title>Ecology.</title><p>On hard substrate, at depths 0–36 m.</p></tp:treatment-sec><tp:treatment-sec sec-type="Discussion"><title>Discussion.</title><p><italic><tp:taxon-name>Cyamon neon</tp:taxon-name></italic> is unusual among <italic><tp:taxon-name>Cyamon</tp:taxon-name></italic> species by it possession of polyactines with smooth or barely spined cladi, the shape of many of the polyactines mimicking those of <italic><tp:taxon-name>Trikentrion</tp:taxon-name></italic>, and the occurrence of diactinal polyactines. The latter spicules are shared with <italic><tp:taxon-name>Cyamon argon</tp:taxon-name></italic>, which in most respects is similar to <italic><tp:taxon-name>Cyamon neon</tp:taxon-name></italic>. For a comparison between the two species see below in the remarks to <italic><tp:taxon-name>Cyamon argon</tp:taxon-name></italic>. The only other <italic><tp:taxon-name>Cyamon</tp:taxon-name></italic> species in the area is <italic><tp:taxon-name>Cyamon koltuni</tp:taxon-name></italic>, which differs substantially in the bulbous endings of the cladi of the polyactines and absence of the short thin styles.</p></tp:treatment-sec><ref-list><ref id="B36"><mixed-citation xmlns:xlink="http://www.w3.org/1999/xlink" xlink:type="simple"><person-group><name name-style="western"><surname>Laubenfels</surname><given-names>MW De</given-names></name></person-group> (<year>1930</year>)<source> The sponges of California. (Abstracts of dissertations for the degree of doctor of philosophy). Stanford University Bulletin (5) 5 (98): 24–29.</source></mixed-citation></ref><ref id="B37"><mixed-citation xmlns:xlink="http://www.w3.org/1999/xlink" xlink:type="simple"><person-group><name name-style="western"><surname>Laubenfels</surname><given-names>MW De</given-names></name></person-group> (<year>1932</year>)<article-title> The marine and fresh-water sponges of California.</article-title><source>Proceedings of the United States National Museum </source><volume>81</volume> (<issue>2927</issue>): <fpage>1</fpage>-<lpage>140</lpage>. doi: <ext-link ext-link-type="uri" xlink:href="http://dx.doi.org/10.5479/si.00963801.81-2927.1" xlink:type="simple">10.5479/si.00963801.81-2927.1</ext-link></mixed-citation></ref><ref id="B53"><mixed-citation xmlns:xlink="http://www.w3.org/1999/xlink" xlink:type="simple"><person-group><name name-style="western"><surname>Sim</surname><given-names>CJ</given-names></name><name name-style="western"><surname>Bakus</surname><given-names>GJ</given-names></name></person-group> (<year>1986</year>)<article-title> Marine sponges of Santa Catalina Island, California.</article-title><source>Occasional Papers of the Allan Hancock Foundation </source><volume>5</volume>: <fpage>1</fpage>-<lpage>23</lpage>.</mixed-citation></ref><ref id="B46"><mixed-citation xmlns:xlink="http://www.w3.org/1999/xlink" xlink:type="simple"><person-group><name name-style="western"><surname>Luke</surname><given-names>SR</given-names></name></person-group> (<year>1998</year>)<source> Catalogue of the benthic invertebrate collections of the Scripps Institute of Oceanography. Porifera. SIO Reference Series, 98–6: i–iv, 1–31.</source></mixed-citation></ref><ref id="B40"><mixed-citation xmlns:xlink="http://www.w3.org/1999/xlink" xlink:type="simple"><person-group><name name-style="western"><surname>Lee</surname><given-names>WL</given-names></name><name name-style="western"><surname>Elvin</surname><given-names>DW</given-names></name><name name-style="western"><surname>Reiswig</surname><given-names>HM</given-names></name></person-group> (<year>2007</year>)<source> The sponges of California. A guide and key to the marine sponges of California. Monterey Bay Sanctuary Foundation, Monterey, CA, USA, × + 130 + P266.</source></mixed-citation></ref></ref-list></tp:taxon-treatment>
