# Supplementary material for: Polyaxone monaxonids: revision of raspailiid sponges with polyactine megascleres ( Cyamon and Trikentrion)
Source: Zookeys. 2012 Nov 8;(239):1–70. doi: 10.3897/zookeys.239.3734 (PMC3497256; doi:10.3897/zookeys.239.3734)
Supplement: XML Treatment for Cyamon argon [file zookeys.239.3734-treatment9.xml]

<!DOCTYPE tp:taxon-treatment
  PUBLIC "-//TaxonX//DTD Taxonomic Treatment Publishing DTD v0 20100105//EN" "tax-treatment-NSO.dtd">
<tp:taxon-treatment xmlns:tp="http://www.plazi.org/taxpub"><tp:treatment-meta><mixed-citation publication-type="journal"><person-group><name><surname>van Soest</surname><given-names>Rob</given-names></name><name><surname>Carballo</surname><given-names>José Luis</given-names></name><name><surname>Hooper</surname><given-names>John</given-names></name></person-group><article-title>Polyaxone monaxonids: revision of raspailiid sponges with polyactine megascleres (
                    <italic>Cyamon</italic> and 
                    <italic>Trikentrion</italic>)
                </article-title><source>Zookeys</source><day>8</day><month>11</month><year>2012</year><volume>2012</volume><issue>239</issue><fpage>1</fpage><lpage>70</lpage><pub-id pub-id-type="doi">10.3897/zookeys.239.3734</pub-id></mixed-citation></tp:treatment-meta><tp:nomenclature><tp:taxon-name>
                            <tp:taxon-name-part taxon-name-part-type="genus">Cyamon</tp:taxon-name-part>
                            <tp:taxon-name-part taxon-name-part-type="species">argon</tp:taxon-name-part>
                        <object-id xmlns:xlink="http://www.w3.org/1999/xlink" xlink:type="simple">http://species-id.net/wiki/Cyamon_argon</object-id>
								</tp:taxon-name><tp:taxon-authority>Dickinson, 1945</tp:taxon-authority><xref ref-type="fig" rid="F12">Figs 12A–C</xref><xref ref-type="fig" rid="F13">, Figs 13A–G</xref><tp:nomenclature-citation-list><tp:nomenclature-citation><tp:taxon-name>Cyamon argon</tp:taxon-name><comment><xref ref-type="bibr" rid="B21">Dickinson 1945</xref>: 15, pl. 19 Figs 37–38 (Mexican Pacific).</comment></tp:nomenclature-citation></tp:nomenclature-citation-list></tp:nomenclature><tp:treatment-sec sec-type="Material examined"><title>Material examined.</title><p>Holotype of <italic><tp:taxon-name>Cyamon argon</tp:taxon-name></italic>, AHF-NHMLA L35535, D34, preserved in alcohol, Mexico, Cedros Island, South Bay, Hancock Pacific Exp<!--PageBreak-->editions, Velero Station 287–34, <named-content xmlns:xlink="http://www.w3.org/1999/xlink" content-type="dwc:verbatimCoordinates" xlink:type="simple">28.09°N, 115.3°W</named-content>, 18–27 m, among kelp, 10 March 1934.</p></tp:treatment-sec><tp:treatment-sec sec-type="Description"><title>Description.</title><p>Shape upright, bilobed thick branches (<xref ref-type="fig" rid="F12">Fig. 12A</xref>), spreading out upwards, with longitudinal grooves and covered in rounded spiny projections and conules. Height and diameter 3.5 cm, stalk approximately 1.5 cm. Colour (preserved) red-brown. Consistency tough, barely incompressible.</p><p>Skeleton: axial-columnar, with surface projections formed by the outwardly directed columns (<xref ref-type="fig" rid="F12">Fig. 12B</xref>) branching off from the axial region. Columns have a core of short thick styles and polyactines crowned at the surface by long thin styles accompanied by (rare) short thin centrotylote styles.</p><p>Spicules: long thin styles, short thin styles, short thick styles, polyactines.</p><p>Long thin styles (<xref ref-type="fig" rid="F13">Fig. 13A</xref>), mostly broken in the slides, one complete one measured 960 × 15 µm.</p><p>Short thin centrotylote (<xref ref-type="fig" rid="F13">Figs 13C, C1, C2</xref>), wavy to somewhat crooked, with one end rounded and the other mucronate-spined, 210–<italic>250.6</italic>–348 × 3–<italic>3.6</italic>–4 µm.</p><p>Short thick styles (<xref ref-type="fig" rid="F13">Figs 13B, B1</xref>), smooth curved evenly, 350–<italic>480.5</italic>–593 × 15–<italic>32.3</italic>–42 µm.</p><p>Polyactines (<xref ref-type="fig" rid="F12">Figs 12C</xref><xref ref-type="fig" rid="F13">, 13D-E</xref>) two-, three-, four- and five-claded, quite variable in shape and size. T-shaped spicules (<xref ref-type="fig" rid="F13">Fig. 13D</xref>) similar to those found in <italic><tp:taxon-name>Trikentrion</tp:taxon-name></italic> <!--PageBreak-->are common. Basal cladi usually prominently spined (<xref ref-type="fig" rid="F13">Fig. 13D1</xref>), lateral cladi finely spined (<xref ref-type="fig" rid="F13">Fig. 13D2</xref>). No entirely smooth spicules were observed. Diactinal spicules (<xref ref-type="fig" rid="F13">Fig. 13E</xref>) with swollen excentrical swellings and spined apices, often sharply angulated. Three-claded spicules with basal cladi 45–<italic>60.7</italic>–78 × 6–<italic>14.9</italic>–22 µm, lateral cladi 30–<italic>110.7</italic>–162 × 5–<italic>17.0</italic>–21 µm. Four-claded spicules have basal cladi 33–<italic>44.8</italic>–51 ×<!--PageBreak--> 9–<italic>14.9</italic>–21 µm, lateral cladi 63–<italic>86.2</italic>–123 × 7–18 µm. Diactinal spicules: 204–<italic>245.1</italic>–312 × 18–<italic>22.8</italic>–31 µm.</p><fig id="F12" position="float" orientation="portrait"><label>Figure 12.</label><caption><p><italic><tp:taxon-name>Cyamon argon</tp:taxon-name></italic> Dickinson, 1945, holotype AHF-NHMLA L35535 (D34), <bold>A</bold> shape (scale mm) (photo Phyllis Sun) <bold>B</bold> microphoto of cross section of skeleton showing columns of styles supported by polyactines <bold>C</bold> microphoto of a range of polyactine shapes.</p></caption><graphic xmlns:xlink="http://www.w3.org/1999/xlink" xlink:href="ZooKeys-239-001-g012.jpg" position="float" orientation="portrait" xlink:type="simple"/></fig><fig id="F13" position="float" orientation="portrait"><label>Figure 13.</label><caption><p><italic><tp:taxon-name>Cyamon argon</tp:taxon-name></italic> Dickinson, 1945, holotype AHF-NHMLA L35535 (D34), <bold>A</bold> detail of head of long thin style <bold>B</bold> short thick style <bold>B1</bold> detail of head of short thick style <bold>C</bold> short thin centrotylote (strongylo-)style <bold>C1</bold> detail of spined apex of short thin (strongylo-)style <bold>C2</bold> detail of centrotylote part of short thin (strongylo-)style <bold>D</bold> polyactines <bold>D1</bold> heavily spined basal cladus of polyactine <bold>D2</bold> lightly spined lateral cladus of polyactine <bold>E</bold> diactine polyactines.</p></caption><graphic xmlns:xlink="http://www.w3.org/1999/xlink" xlink:href="ZooKeys-239-001-g013.jpg" position="float" orientation="portrait" xlink:type="simple"/></fig></tp:treatment-sec><tp:treatment-sec sec-type="Distribution"><title>Distribution.</title><p>Pacific coast of North Mexico.</p></tp:treatment-sec><tp:treatment-sec sec-type="Ecology"><title>Ecology.</title><p>In kelp forest, 18–27 m.</p></tp:treatment-sec><tp:treatment-sec sec-type="Discussion"><title>Discussion.</title><p>As pointed out above, this species is close to <italic><tp:taxon-name>Cyamon neon</tp:taxon-name></italic>, and if more data on variation would become available, it is possible, in view of the nearness of both type localities that the two might be part of a single variable species. The following characteristics are similar between the two: long thin styles of 1000+ µm in length, the possession of short thin centrotylote styles with spined pointed apex (shared with <italic><tp:taxon-name>Cyamon vickersii</tp:taxon-name></italic>), smooth evenly curved short thick styles of 400-500 µm in length, polyactines consisting predominantly of three-claded polyactines with all cladi smooth except for the apices, short basal cladus compared to long lateral cladi, and the frequent occurrence of diactinal polyactines. However, there are also clear differences, which presently preclude synonymization of the two: shape bush-like in <italic><tp:taxon-name>Cyamon argon</tp:taxon-name></italic>, massively encrusting in <italic><tp:taxon-name>Cyamon neon</tp:taxon-name></italic>, thickness of short thick styles in <italic><tp:taxon-name>Cyamon argon</tp:taxon-name></italic> twice that of <italic><tp:taxon-name>Cyamon neon</tp:taxon-name></italic>, basal cladi of the polyactines distinctly spined in <italic><tp:taxon-name>Cyamon argon</tp:taxon-name></italic> whereas these are only rugose or even smooth in <italic><tp:taxon-name>Cyamon neon</tp:taxon-name></italic>, and finally the size (length but also thickness) of the lateral cladi in three-claded polyactines which are usually well over 200 µm long and 20 µm thick in <italic><tp:taxon-name>Cyamon argon</tp:taxon-name></italic>, whereas those of <italic><tp:taxon-name>Cyamon neon</tp:taxon-name></italic> are on average around 150 × 10 µm.</p><p>With <italic><tp:taxon-name>Cyamon vickersii</tp:taxon-name></italic>, this species shares a more elaborate, upright growth form, which is otherwise rare in the genus.</p></tp:treatment-sec><ref-list><ref id="B21"><mixed-citation xmlns:xlink="http://www.w3.org/1999/xlink" xlink:type="simple"><person-group><name name-style="western"><surname>Dickinson</surname><given-names>MG</given-names></name></person-group> (<year>1945</year>)<source> Sponges of the Gulf of California. Reports on the collections obtained by Alan Hancock Pacific Expeditions of Velero III off the coast of Mexico, Central America, South America, and Galapagos Islands in 1932, in 1933, in 1934, in 1935, in 1936, in 1937, in 1939, and 1940.</source><publisher-name>The University of Southern California Press</publisher-name>, <publisher-loc>Los Angeles</publisher-loc>, <lpage>55</lpage> pp.</mixed-citation></ref></ref-list></tp:taxon-treatment>
