# Supplementary material for: Polyaxone monaxonids: revision of raspailiid sponges with polyactine megascleres ( Cyamon and Trikentrion)
Source: Zookeys. 2012 Nov 8;(239):1–70. doi: 10.3897/zookeys.239.3734 (PMC3497256; doi:10.3897/zookeys.239.3734)
Supplement: XML Treatment for Cyamon quinqueradiatum [file zookeys.239.3734-treatment10.xml]

<!DOCTYPE tp:taxon-treatment
  PUBLIC "-//TaxonX//DTD Taxonomic Treatment Publishing DTD v0 20100105//EN" "tax-treatment-NSO.dtd">
<tp:taxon-treatment xmlns:tp="http://www.plazi.org/taxpub"><tp:treatment-meta><mixed-citation publication-type="journal"><person-group><name><surname>van Soest</surname><given-names>Rob</given-names></name><name><surname>Carballo</surname><given-names>José Luis</given-names></name><name><surname>Hooper</surname><given-names>John</given-names></name></person-group><article-title>Polyaxone monaxonids: revision of raspailiid sponges with polyactine megascleres (
                    <italic>Cyamon</italic> and 
                    <italic>Trikentrion</italic>)
                </article-title><source>Zookeys</source><day>8</day><month>11</month><year>2012</year><volume>2012</volume><issue>239</issue><fpage>1</fpage><lpage>70</lpage><pub-id pub-id-type="doi">10.3897/zookeys.239.3734</pub-id></mixed-citation></tp:treatment-meta><tp:nomenclature><tp:taxon-name>
                            <tp:taxon-name-part taxon-name-part-type="genus">Cyamon</tp:taxon-name-part>
                            <tp:taxon-name-part taxon-name-part-type="species">quinqueradiatum</tp:taxon-name-part>
                        <object-id xmlns:xlink="http://www.w3.org/1999/xlink" xlink:type="simple">http://species-id.net/wiki/Cyamon_quinqueradiatum</object-id>
								</tp:taxon-name><tp:taxon-authority>(Carter, 1880)</tp:taxon-authority><xref ref-type="fig" rid="F14">Figs 14A–D, 14E (right)</xref><tp:nomenclature-citation-list><tp:nomenclature-citation><tp:taxon-name>Microciona quinqueradiata</tp:taxon-name><comment><xref ref-type="bibr" rid="B15">Carter 1880</xref>: 43, pl. IV fig. 5a-e (Gulf of Manaar, India).</comment></tp:nomenclature-citation><tp:nomenclature-citation><tp:taxon-name>Cyamon quinqueradiatum</tp:taxon-name><comment>; <xref ref-type="bibr" rid="B18">Dendy 1905</xref>: 178 (Gulf of Manaar, Sri Lanka).</comment></tp:nomenclature-citation></tp:nomenclature-citation-list></tp:nomenclature><tp:treatment-sec sec-type="Material examined"><title>Material examined.</title><p>Seven slides from the collections of the Natural History Museum, BMNH 1954.2.23.8, made of Dendy’s (1905) topotypical material.</p><p>Carter’s specimen from the Gulf of Manaar is apparently lost from the collections of the National Museums Liverpool (Dr Ian Wallace, <italic>in litteris</italic>), no original slides have been found in the Natural History Museum (Ms Emma Sherlock, <italic>in litteris</italic>).</p></tp:treatment-sec><tp:treatment-sec sec-type="Description"><title>Description. </title><p>(Partly from Carter, 1880 and Dendy, 1905). Thinly encrusting, hispid, yellowish brown (alcohol) to cream color (dry). Dendy’s specimen was 1.1 cm in lateral expansion, 3 mm thick. Texture soft.</p><p>Skeleton (<xref ref-type="fig" rid="F14">Figs 14A–C</xref>): bundles of subtylostyles and styles standing erect on the substratum, in the basal layer supported by polyactine spicules.</p><p>Spicules: predominant spicules are longer and shorter subtylostyles with a minority of thin styles and polyactines.</p><p><!--PageBreak--><!--PageBreak-->Subtylostyles, presumably a mixture of undifferentiated long thin styles and short thick styles, with prominent heads, usually lightly and gradually curved, in a large size range, which makes determining an average size meaningless: 129–1989 × 3–33 µm.</p><p>Thin styles, tapering gradually to thinly pointed curved ends, size range limited, 492–698 × 3–5 µm. Dendy believed these spicules to be growth stages of the subtylostyles, but we regard them, like Carter, as a separate spicule category.</p><p>Polyactines [<xref ref-type="fig" rid="F14">Figs 14D, 14E(right)</xref>], predominantly five-claded (a few four-claded forms were observed), with the basal cladus relatively finely spined, the lateral cladi smooth, with mucronate, occasionally bifid ends, basal cladi 45–<italic>62.8</italic>–93 × 4–<italic>5.9</italic>–11 µm, lateral cladi 31–<italic>38.4</italic>–51 × 3–<italic>4.8</italic>–7 µm.</p><fig id="F14" position="float" orientation="portrait"><label>Figure 14.</label><caption><p><italic><tp:taxon-name>Cyamon quinqueradiatum</tp:taxon-name></italic> Carter, 1880, images of Dendy’s (1905) non-type slides BMNH 1954.2.23.8 (<bold>A–E</bold>) and <italic><tp:taxon-name>Cyamon quadriradiatum</tp:taxon-name></italic> Carter, 1880 (E left), <bold>A–C</bold> various perpendicular sections showing long subtylostyles and basal polyactines of <italic><tp:taxon-name>Cyamon quinqueradiatum</tp:taxon-name></italic> <bold>D</bold> polyactine of <italic><tp:taxon-name>Cyamon quinqueradiatum</tp:taxon-name></italic> showing spined basal cladus and smooth lateral cladi <bold>E</bold> <italic><tp:taxon-name>Cyamon quadriradiatum</tp:taxon-name></italic> Carter, 1880 and <italic><tp:taxon-name>Cyamon quinqueradiatum</tp:taxon-name></italic> Carter, 1880, original drawings from Carter, 1880, E (right) <italic><tp:taxon-name>Cyamon quinqueradiatum</tp:taxon-name></italic>, right side of figure, showing long subtylostyle, short subtylostyle, thin style, and polyactine with spined basal cladus and smooth lateral cladi E(left) <italic><tp:taxon-name>Cyamon quadriratiatum</tp:taxon-name></italic>, left side of figure, showing long thick style, thin wavy spicule, and entirely spined polyactines.</p></caption><graphic xmlns:xlink="http://www.w3.org/1999/xlink" xlink:href="ZooKeys-239-001-g014.jpg" position="float" orientation="portrait" xlink:type="simple"/></fig></tp:treatment-sec><tp:treatment-sec sec-type="Distribution"><title>Distribution.</title><p>Only known from the Gulf of Manaar.</p></tp:treatment-sec><tp:treatment-sec sec-type="Ecology"><title>Ecology.</title><p>Deep water (not specified).</p></tp:treatment-sec><tp:treatment-sec sec-type="Discussion"><title>Discussion.</title><p>As pointed out above, Mauritanian <italic><tp:taxon-name>Cyamon arguinense</tp:taxon-name></italic> sp. n. shares many features with Indian Ocean <italic><tp:taxon-name>Cyamon quinqueradiatum</tp:taxon-name></italic>, including the smooth lateral cladi and the lack of differentiation of the long thin and short thick styles. Although the <italic><tp:taxon-name>Cyamon</tp:taxon-name></italic> nature of this species has never been challenged, it is nevertheless obvious from the original description and drawing by <xref ref-type="bibr" rid="B15">Carter (1880)</xref> and the subsequent record of <xref ref-type="bibr" rid="B18">Dendy (1905)</xref> that the polyactines of this species have only their basal cladi spined, an alleged prominent and discriminating feature of the genus <italic><tp:taxon-name>Trikentrion</tp:taxon-name></italic>. We have confirmed single cladus spination by examining a series of slides of Dendy’s material. The structure of the skeleton with longer and shorter styles originating from a basal mass of polyactines is characteristic for <italic><tp:taxon-name>Cyamon</tp:taxon-name></italic>. This indicates that emphasis on a single spined cladus versus all cladi spined as a difference between <italic><tp:taxon-name>Cyamon</tp:taxon-name></italic> and <italic><tp:taxon-name>Trikentrion</tp:taxon-name></italic> is wrong. See further discussion below. Among the species of <italic><tp:taxon-name>Cyamon</tp:taxon-name></italic> the present species also stands out by the extreme length variation of the structural subtylostyles, assuming these are homologous with the ‘short thick styles’ of many other <italic><tp:taxon-name>Cyamon</tp:taxon-name></italic> species, and perhaps related to it, the absence of a category of long thin styles. The thin styles observed above are assumed by their size to be homologous to the peripheral short thin styles surrounding the long thin styles in other species.</p></tp:treatment-sec><ref-list><ref id="B15"><mixed-citation xmlns:xlink="http://www.w3.org/1999/xlink" xlink:type="simple"><person-group><name name-style="western"><surname>Carter</surname><given-names>HJ</given-names></name></person-group> (<year>1880</year>)<source> Report on specimens dredged up from the Gulf of Manaar and presented to the Liverpool Free Museum by Capt. W.H. Cawne Warren. Annals and Magazine of Natural History (5) 6: 35–61, 129–156. </source>doi: <ext-link ext-link-type="uri" xlink:href="http://dx.doi.org/10.1080/00222938009458893" xlink:type="simple">10.1080/00222938009458893</ext-link></mixed-citation></ref><ref id="B18"><mixed-citation xmlns:xlink="http://www.w3.org/1999/xlink" xlink:type="simple"><person-group><name name-style="western"><surname>Dendy</surname><given-names>A</given-names></name></person-group> (<year>1905</year>)<source> Report on the sponges collected by Professor Herdman, at Ceylon, in 1902. In: Herdman WA (Ed) Report to the Government of Ceylon on the Pearl Oyster Fisheries of the Gulf of Manaar, 3 (Supplement 18): 57–246.</source></mixed-citation></ref></ref-list></tp:taxon-treatment>
