# Supplementary material for: Polyaxone monaxonids: revision of raspailiid sponges with polyactine megascleres ( Cyamon and Trikentrion)
Source: Zookeys. 2012 Nov 8;(239):1–70. doi: 10.3897/zookeys.239.3734 (PMC3497256; doi:10.3897/zookeys.239.3734)
Supplement: XML Treatment for Cyamon quadriradiatum [file zookeys.239.3734-treatment11.xml]

<!DOCTYPE tp:taxon-treatment
  PUBLIC "-//TaxonX//DTD Taxonomic Treatment Publishing DTD v0 20100105//EN" "tax-treatment-NSO.dtd">
<tp:taxon-treatment xmlns:tp="http://www.plazi.org/taxpub"><tp:treatment-meta><mixed-citation publication-type="journal"><person-group><name><surname>van Soest</surname><given-names>Rob</given-names></name><name><surname>Carballo</surname><given-names>José Luis</given-names></name><name><surname>Hooper</surname><given-names>John</given-names></name></person-group><article-title>Polyaxone monaxonids: revision of raspailiid sponges with polyactine megascleres (
                    <italic>Cyamon</italic> and 
                    <italic>Trikentrion</italic>)
                </article-title><source>Zookeys</source><day>8</day><month>11</month><year>2012</year><volume>2012</volume><issue>239</issue><fpage>1</fpage><lpage>70</lpage><pub-id pub-id-type="doi">10.3897/zookeys.239.3734</pub-id></mixed-citation></tp:treatment-meta><tp:nomenclature><tp:taxon-name>
                            <tp:taxon-name-part taxon-name-part-type="genus">Cyamon</tp:taxon-name-part>
                            <tp:taxon-name-part taxon-name-part-type="species">quadriradiatum</tp:taxon-name-part>
                        <object-id xmlns:xlink="http://www.w3.org/1999/xlink" xlink:type="simple">http://species-id.net/wiki/Cyamon_quadriradiatum</object-id>
								</tp:taxon-name><tp:taxon-authority>(Carter, 1880)</tp:taxon-authority><xref ref-type="fig" rid="F14">Fig. 14E (left)</xref><tp:nomenclature-citation-list><tp:nomenclature-citation><tp:taxon-name>Microciona quadriradiata</tp:taxon-name><comment><xref ref-type="bibr" rid="B15">Carter 1880</xref>: 42, pl. 4 fig. 4 (Gulf of Manaar, India).</comment></tp:nomenclature-citation></tp:nomenclature-citation-list></tp:nomenclature><tp:treatment-sec sec-type="Material examined"><title>Material examined.</title><p>None. Type material apparently lost from the collections of the National Museums Liverpool (Dr Ian Wallace, <italic>in litteris</italic>), no slides have been found in the Natural History Museum (Ms Emma Sherlock, <italic>in litteris</italic>).</p></tp:treatment-sec><tp:treatment-sec sec-type="Description"><title>Description.</title><p>(From Carter, 1880). Thinly encrusting, hispid, color when dry dark brown. Spicules (<xref ref-type="fig" rid="F14">Fig. 14E</xref>, left) of three kinds, long thick styles with a globular tyle<!--PageBreak-->, size given as 1042 × 41 µm, short thin ‘crooked’ styles, length 347 µm, and robust four-claded polyactines with all cladi entirely spined, length of cladus given as 76 µm.</p></tp:treatment-sec><tp:treatment-sec sec-type="Distribution"><title>Distribution.</title><p>Gulf of Manaar, Southeastern India.</p></tp:treatment-sec><tp:treatment-sec sec-type="Ecology"><title>Ecology.</title><p>No data.</p></tp:treatment-sec><tp:treatment-sec sec-type="Discussion"><title>Discussion.</title><p>This species needs redescription, but the long thick styles in combination with the densely spinous polyactines appear sufficiently distinct. Nevertheless there is a resemblance to the polyactines of <italic><tp:taxon-name>Cyamon aruense</tp:taxon-name></italic>, see above.</p></tp:treatment-sec><tp:treatment-sec><!--Section generated to contain objects referenced in tp:taxon-treatment.--><fig id="F14" position="float" orientation="portrait"><label>Figure 14.</label><caption><p><italic><tp:taxon-name>Cyamon quinqueradiatum</tp:taxon-name></italic> Carter, 1880, images of Dendy’s (1905) non-type slides BMNH 1954.2.23.8 (<bold>A–E</bold>) and <italic><tp:taxon-name>Cyamon quadriradiatum</tp:taxon-name></italic> Carter, 1880 (E left), <bold>A–C</bold> various perpendicular sections showing long subtylostyles and basal polyactines of <italic><tp:taxon-name>Cyamon quinqueradiatum</tp:taxon-name></italic> <bold>D</bold> polyactine of <italic><tp:taxon-name>Cyamon quinqueradiatum</tp:taxon-name></italic> showing spined basal cladus and smooth lateral cladi <bold>E</bold> <italic><tp:taxon-name>Cyamon quadriradiatum</tp:taxon-name></italic> Carter, 1880 and <italic><tp:taxon-name>Cyamon quinqueradiatum</tp:taxon-name></italic> Carter, 1880, original drawings from Carter, 1880, E (right) <italic><tp:taxon-name>Cyamon quinqueradiatum</tp:taxon-name></italic>, right side of figure, showing long subtylostyle, short subtylostyle, thin style, and polyactine with spined basal cladus and smooth lateral cladi E(left) <italic><tp:taxon-name>Cyamon quadriratiatum</tp:taxon-name></italic>, left side of figure, showing long thick style, thin wavy spicule, and entirely spined polyactines.</p></caption><graphic xmlns:xlink="http://www.w3.org/1999/xlink" xlink:href="ZooKeys-239-001-g014.jpg" position="float" orientation="portrait" xlink:type="simple"/></fig></tp:treatment-sec><ref-list><ref id="B15"><mixed-citation xmlns:xlink="http://www.w3.org/1999/xlink" xlink:type="simple"><person-group><name name-style="western"><surname>Carter</surname><given-names>HJ</given-names></name></person-group> (<year>1880</year>)<source> Report on specimens dredged up from the Gulf of Manaar and presented to the Liverpool Free Museum by Capt. W.H. Cawne Warren. Annals and Magazine of Natural History (5) 6: 35–61, 129–156. </source>doi: <ext-link ext-link-type="uri" xlink:href="http://dx.doi.org/10.1080/00222938009458893" xlink:type="simple">10.1080/00222938009458893</ext-link></mixed-citation></ref></ref-list></tp:taxon-treatment>
