# Supplementary material for: Polyaxone monaxonids: revision of raspailiid sponges with polyactine megascleres ( Cyamon and Trikentrion)
Source: Zookeys. 2012 Nov 8;(239):1–70. doi: 10.3897/zookeys.239.3734 (PMC3497256; doi:10.3897/zookeys.239.3734)
Supplement: XML Treatment for Cyamon hamatum [file zookeys.239.3734-treatment12.xml]

<!DOCTYPE tp:taxon-treatment
  PUBLIC "-//TaxonX//DTD Taxonomic Treatment Publishing DTD v0 20100105//EN" "tax-treatment-NSO.dtd">
<tp:taxon-treatment xmlns:tp="http://www.plazi.org/taxpub"><tp:treatment-meta><mixed-citation publication-type="journal"><person-group><name><surname>van Soest</surname><given-names>Rob</given-names></name><name><surname>Carballo</surname><given-names>José Luis</given-names></name><name><surname>Hooper</surname><given-names>John</given-names></name></person-group><article-title>Polyaxone monaxonids: revision of raspailiid sponges with polyactine megascleres (
                    <italic>Cyamon</italic> and 
                    <italic>Trikentrion</italic>)
                </article-title><source>Zookeys</source><day>8</day><month>11</month><year>2012</year><volume>2012</volume><issue>239</issue><fpage>1</fpage><lpage>70</lpage><pub-id pub-id-type="doi">10.3897/zookeys.239.3734</pub-id></mixed-citation></tp:treatment-meta><tp:nomenclature><tp:taxon-name>
                            <tp:taxon-name-part taxon-name-part-type="genus">Cyamon</tp:taxon-name-part>
                            <tp:taxon-name-part taxon-name-part-type="species">hamatum</tp:taxon-name-part>
                        <object-id xmlns:xlink="http://www.w3.org/1999/xlink" xlink:type="simple">urn:lsid:zoobank.org:act:BA36E82A-F8CB-4FA4-B589-DDE8694C220D</object-id>
								<object-id xmlns:xlink="http://www.w3.org/1999/xlink" xlink:type="simple">http://species-id.net/wiki/Cyamon_hamatum</object-id>
								</tp:taxon-name><tp:taxon-status xmlns:xlink="http://www.w3.org/1999/xlink" xlink:type="simple">sp. n.</tp:taxon-status><xref ref-type="fig" rid="F15">Figs 15A–C</xref><tp:nomenclature-citation-list><tp:nomenclature-citation><tp:taxon-name>Cyamon vickersii</tp:taxon-name><comment>; <xref ref-type="bibr" rid="B10">Burton and Rao 1932</xref>: 355 (S India).</comment></tp:nomenclature-citation><tp:nomenclature-citation><tp:taxon-name>Not: Cyamon vickersii</tp:taxon-name><comment> (Bowerbank, 1864)</comment></tp:nomenclature-citation></tp:nomenclature-citation-list></tp:nomenclature><tp:treatment-sec sec-type="Material examined"><title>Material examined.</title><p><bold>Type specimen</bold>: Holotype (schizotype), 1 slide BMNH 1931.1.1.19a, labeled <italic>Cyamon vickersii (Bow.) Ind. Mus. Coll</italic>. in Burton’s handwriting. Presumably the type specimen was at one time lodged in the collections of the Indian Museum, Kolkata, India, but present whereabouts are unknown. It is likely housed in the Zoological Survey of India, Kolkata.</p><p><bold>Type locality</bold>: India, 21 miles S.W.W. of Mangalore, 4 May 1888.</p></tp:treatment-sec><tp:treatment-sec sec-type="Description"><title>Description.</title><p>partly from <xref ref-type="bibr" rid="B10">Burton and Rao 1931</xref>:</p><p><italic>The single representative is a portion of a dull brown spherical mass. It agrees with the specimen described by Dendy (l.c.) except that the longest ray of the pseudactines bears a few recurved rays on the shaft and a crown of spines at the apex; the basal rays of these spicules have spines at the apex only; and the styli are very scarce. Locality. – 21 miles S.W.W. of Mangalore, S India (4<sup>th</sup> May 1888)</italic>.</p><p>The slide (<xref ref-type="fig" rid="F15">Fig. 15A</xref>) contains thick sections of the skeleton, showing the usual columnar structure of thick styles and polyactines (<xref ref-type="fig" rid="F15">Fig. 15B</xref>). The slide allows the recognition and measurement of the spicule complement.</p><p>Spicules: long thin styles, short thin centrotylote styles, short thick styles, polyactines.</p><p>Long thin styles, not frequent, invariably broken, longest fragment measured 1300 × 30 µm.</p><p>Short thin styles, wavy outline, faintly centrotylote, under light microscopy mostly looking smooth but occasionally some spines are visible on the pointed end and also in at least one spicule two spines on the rounded end, 272–<italic>313.2</italic>–355 × 2.5–<italic>3.4</italic>–5 µm</p><p>Short thick styles, smooth, curved rather strongly near the rounded end: 421–<italic>495.6</italic>–604 × 16–<italic>19.9</italic>–31 µm.</p><p>Polyactines (<xref ref-type="fig" rid="F15">Fig. 15C</xref>), predominantly three-claded, but occasionally four-claded, with long basal clades with prominent recurved hook-like spines and with short, stub<!--PageBreak-->by lateral cladi spined only at the bluntly rounded apices, basal cladi 104–<italic>114.2</italic>–126 × 11–<italic>14.8</italic>–21 µm, lateral cladi 42–<italic>47.8</italic>–65 × 10–<italic>11.7</italic>–20 µm.</p><fig id="F15" position="float" orientation="portrait"><label>Figure 15.</label><caption><p><italic><tp:taxon-name>Cyamon hamatum</tp:taxon-name></italic> sp. n. (<italic><tp:taxon-name>Cyamon vickersii</tp:taxon-name></italic> sensu <xref ref-type="bibr" rid="B10">Burton and Rao 1932</xref>), from S India, <bold>A</bold> slide BMNH 1931.1.1.19a, labeled ‘<italic><tp:taxon-name>Cyamon vickersii</tp:taxon-name></italic> (Bow.) Ind. Mus. Coll.’ in Burton’s handwriting <bold>B</bold> microphoto of section of skeleton made from the slide <bold>C</bold> characteristic polyactine with recurved hook-like spines on basal cladus and short stubby lateral cladi.</p></caption><graphic xmlns:xlink="http://www.w3.org/1999/xlink" xlink:href="ZooKeys-239-001-g015.jpg" position="float" orientation="portrait" xlink:type="simple"/></fig></tp:treatment-sec><tp:treatment-sec sec-type="Etymology"><title>Etymology.</title><p>The adjective <italic>hamatus</italic> (L.), means <italic>provided with hooks</italic>.</p></tp:treatment-sec><tp:treatment-sec sec-type="Distribution"><title>Distribution.</title><p>South India.</p></tp:treatment-sec><tp:treatment-sec sec-type="Ecology"><title>Ecology.</title><p>No data.</p></tp:treatment-sec><tp:treatment-sec sec-type="Discussion"><title>Discussion.</title><p>It is with some hesitation that we decided to name this scanty material as a valid new species. Although measurements of the megascleres conform to or are close to those of <italic><tp:taxon-name>Cyamon vickersii</tp:taxon-name></italic>, the shape and spination of the polyactines is distinctly different, as Burton &amp; Rao already observed. With their strong hooks on the basal cladi and the peculiar short <italic>crowned</italic> lateral cladi the polyactines are different from any other known <italic><tp:taxon-name>Cyamon</tp:taxon-name></italic>.</p></tp:treatment-sec><ref-list><ref id="B10"><mixed-citation xmlns:xlink="http://www.w3.org/1999/xlink" xlink:type="simple"><person-group><name name-style="western"><surname>Burton</surname><given-names>M</given-names></name><name name-style="western"><surname>Srinivasa Rao</surname><given-names>H</given-names></name></person-group> (<year>1932</year>)<article-title> Report on the shallow-water marine sponges in the collection of the Indian Museum, Part I.</article-title><source>Records of the Indian Museum </source><volume>34</volume>: <fpage>299</fpage>-<lpage>358</lpage>.</mixed-citation></ref></ref-list></tp:taxon-treatment>
