# Supplementary material for: Polyaxone monaxonids: revision of raspailiid sponges with polyactine megascleres ( Cyamon and Trikentrion)
Source: Zookeys. 2012 Nov 8;(239):1–70. doi: 10.3897/zookeys.239.3734 (PMC3497256; doi:10.3897/zookeys.239.3734)
Supplement: XML Treatment for Cyamon (?) spinispinosum [file zookeys.239.3734-treatment13.xml]

<!DOCTYPE tp:taxon-treatment
  PUBLIC "-//TaxonX//DTD Taxonomic Treatment Publishing DTD v0 20100105//EN" "tax-treatment-NSO.dtd">
<tp:taxon-treatment xmlns:tp="http://www.plazi.org/taxpub"><tp:treatment-meta><mixed-citation publication-type="journal"><person-group><name><surname>van Soest</surname><given-names>Rob</given-names></name><name><surname>Carballo</surname><given-names>José Luis</given-names></name><name><surname>Hooper</surname><given-names>John</given-names></name></person-group><article-title>Polyaxone monaxonids: revision of raspailiid sponges with polyactine megascleres (
                    <italic>Cyamon</italic> and 
                    <italic>Trikentrion</italic>)
                </article-title><source>Zookeys</source><day>8</day><month>11</month><year>2012</year><volume>2012</volume><issue>239</issue><fpage>1</fpage><lpage>70</lpage><pub-id pub-id-type="doi">10.3897/zookeys.239.3734</pub-id></mixed-citation></tp:treatment-meta><tp:nomenclature><tp:taxon-name>
                            <tp:taxon-name-part taxon-name-part-type="genus">Cyamon (?)</tp:taxon-name-part>
                            <tp:taxon-name-part taxon-name-part-type="species">spinispinosum</tp:taxon-name-part>
                        </tp:taxon-name><tp:taxon-authority>(Topsent, 1904)</tp:taxon-authority><xref ref-type="fig" rid="F16">Figs 16A–E</xref><tp:nomenclature-citation-list><tp:nomenclature-citation><tp:taxon-name>Hymeraphia spinispinosa</tp:taxon-name><comment><xref ref-type="bibr" rid="B60">Topsent 1904</xref>: 162, pl. 14 fig. 9 (Azores).</comment></tp:nomenclature-citation><tp:nomenclature-citation><tp:taxon-name>Acantheurypon spinispinosum</tp:taxon-name><comment>; <xref ref-type="bibr" rid="B61">Topsent 1928</xref>: 293 (Azores).</comment></tp:nomenclature-citation><tp:nomenclature-citation><tp:taxon-name>Acantheurypon incipiens</tp:taxon-name><comment><xref ref-type="bibr" rid="B61">Topsent 1928</xref>: 293, pl. 10 fig. 10 (Azores).</comment></tp:nomenclature-citation><tp:nomenclature-citation><tp:taxon-name>Cyamon spinispinosum</tp:taxon-name><comment>; <xref ref-type="bibr" rid="B56">Stephens 1921</xref>: 61 (Ireland); <xref ref-type="bibr" rid="B71">Van Soest et al. 2007</xref>: 130 (Rockall Bank, W of Ireland).</comment></tp:nomenclature-citation></tp:nomenclature-citation-list></tp:nomenclature><tp:treatment-sec sec-type="Material examined"><title>Material examined.</title><p>Twenty six samples in the ZMA Porifera collection, preserved in alcohol, all from Rockall Bank, approximately <named-content xmlns:xlink="http://www.w3.org/1999/xlink" content-type="dwc:verbatimCoordinates" xlink:type="simple">55.4N, 15.8W</named-content>, depth 500–900 m,<!--PageBreak--> collected during MOUNDFORCE 2004 and BIOSYS 2005 cruises with RV <italic>Pelagia</italic>. Type material:Monaco Oceanographic Museum, not examined.</p></tp:treatment-sec><tp:treatment-sec sec-type="Description"><title>Description.</title><p>Pale greenish encrustations (<xref ref-type="fig" rid="F16">Fig. 16A</xref>) on deep-sea coral branches, surface irregularly conulose-hispid. Consistency soft. Dimensions up to 15 × 6 cm in widest expansions, thickness approximately 1 mm.</p><p>Skeleton: basal mass of polyactines, usually a single layer of spicules, with basal cladi pointing outwards and lateral cladi spread out on the substrate, taking up the position of echinating acanthostyles as in <italic><tp:taxon-name>Hymedesmia</tp:taxon-name></italic> or <italic><tp:taxon-name>Clathria (Microciona)</tp:taxon-name></italic>. Single long styles with heads embedded in the layer of polyactines, surrounded by groups of short styles.</p><p>Spicules: long styles, short styles, polyactines.</p><p><!--PageBreak-->Long styles (<xref ref-type="fig" rid="F16">Figs 16C, C1</xref>) with upper parts heavily spined, becoming gradually smooth toward the pointed end, only a few were found to be complete, 657–<italic>737.2</italic>–822 × 32–<italic>35.5</italic>–38 µm.</p><p>Short styles (<xref ref-type="fig" rid="F16">Figs 16B, B1</xref>), very abundant, heads slightly spined, shaft smooth, faintly polytylote, pointed end tends to be slightly mucronate, 302–<italic>324.1</italic>–366 × 7–<italic>8.4</italic>–10 µm.</p><p>Polyactines (<xref ref-type="fig" rid="F16">Figs 16D-E</xref>), with 3–8 cladi, usually with a long and prominent basal cladus and short irregular lateral cladi (<xref ref-type="fig" rid="F16">Fig. 16E</xref>), heavily spined without smooth areas, basal cladi 90–<italic>151.3</italic>–234 × 9–<italic>11.2</italic>–14 µm, lateral cladi 15–<italic>27.3</italic>–36 × 6–<italic>7.4</italic>–12 µm.</p><fig id="F16" position="float" orientation="portrait"><label>Figure 16.</label><caption><p><italic><tp:taxon-name>Cyamon spinispinosum</tp:taxon-name></italic> (Topsent, 1904), ZMA Por. 19422, from SE Rockall Bank, North Atlantic <bold>A</bold> shape encrusting deep sea coral (scale = 1 cm) <bold>B</bold> short style, lightly spined at the head <bold>B1</bold> details of apices of short style <bold>C</bold> long style, coarsely spined <bold>C1</bold> detail of head of long style <bold>D</bold> various shapes of polyactines <bold>E</bold> detail of the cladome of a seven-claded polyactine.</p></caption><graphic xmlns:xlink="http://www.w3.org/1999/xlink" xlink:href="ZooKeys-239-001-g016.jpg" position="float" orientation="portrait" xlink:type="simple"/></fig></tp:treatment-sec><tp:treatment-sec sec-type="Distribution"><title>Distribution.</title><p>Azores, Ireland, also Norway (P. Cárdenas, pers. comm.). A common North Atlantic bathyal species (<xref ref-type="bibr" rid="B71">van Soest et al. 2007</xref> report 110 specimens collected on Rockall Bank, W of Ireland).</p></tp:treatment-sec><tp:treatment-sec sec-type="Habitat"><title>Habitat.</title><p>Encrusting deep-sea corals at depths from 500–900 m.</p></tp:treatment-sec><tp:treatment-sec sec-type="Discussion"><title>Discussion.</title><p>This is a deviating <italic><tp:taxon-name>Cyamon</tp:taxon-name></italic> with several unique features not shared by the majority of the species. Both monaxone megascleres are partially heavily spined, and the raspailiid feature of a long thin style surrounded by short thin styles is absent. The polyactines resemble echinating acanthostyles by their long basal cladus and crown of short irregular lateral cladi. These spicules may be assumed to bridge the gap between the polyactines with more or less equal length cladi and acanthostyles with heavily knobbed and spined heads such as found in some myxilline genera (<italic><tp:taxon-name>Hymedesmia</tp:taxon-name></italic> Bowerbank, 1864, <italic><tp:taxon-name>Discorhabdella</tp:taxon-name></italic> Dendy, 1924) and in the raspailiid genus <italic><tp:taxon-name>Eurypon</tp:taxon-name></italic> Gray, 1867. Additionally, it occurs in cold deep-sea habitats unlike all other <italic><tp:taxon-name>Cyamon</tp:taxon-name></italic> species. It is likely that this species does not belong in <italic><tp:taxon-name>Cyamon</tp:taxon-name></italic>, but we will await additional (molecular) evidence before removing it from the genus</p></tp:treatment-sec><ref-list><ref id="B60"><mixed-citation xmlns:xlink="http://www.w3.org/1999/xlink" xlink:type="simple"><person-group><name name-style="western"><surname>Topsent</surname><given-names>E</given-names></name></person-group> (<year>1904</year>)<article-title> Spongiaires des Açores. Résultats des campagnes scientifiques accomplies par le Prince Albert I.</article-title><source>Monaco </source><volume>25</volume>: <fpage>1</fpage>-<lpage>280</lpage>.</mixed-citation></ref><ref id="B61"><mixed-citation xmlns:xlink="http://www.w3.org/1999/xlink" xlink:type="simple"><person-group><name name-style="western"><surname>Topsent</surname><given-names>E</given-names></name></person-group> (<year>1928</year>)<article-title> Spongiaires de l’Atlantique et de la Méditerranée provenant des croisières du Prince Albert ler de Monaco.</article-title><source>Résultats des campagnes scientifiques accomplies par le Prince Albert I, Monaco </source><volume>74</volume>: <fpage>1</fpage>-<lpage>376</lpage>.</mixed-citation></ref><ref id="B56"><mixed-citation xmlns:xlink="http://www.w3.org/1999/xlink" xlink:type="simple"><person-group><name name-style="western"><surname>Stephens</surname><given-names>J</given-names></name></person-group> (<year>1921</year>)<article-title> Sponges of the coasts of Ireland, II. The Tetraxonida (concluded).</article-title><source>Scientific Investigations of the Fisheries Branch, Department of Agriculture for Ireland </source><volume>1920</volume> (<issue>2</issue>): <fpage>1</fpage>-<lpage>75</lpage>.</mixed-citation></ref><ref id="B71"><mixed-citation xmlns:xlink="http://www.w3.org/1999/xlink" xlink:type="simple"><person-group><name name-style="western"><surname>Van Soest</surname><given-names>RWM</given-names></name><name name-style="western"><surname>Cleary</surname><given-names>DFR</given-names></name><name name-style="western"><surname>De Kluijver</surname><given-names>MJ</given-names></name><name name-style="western"><surname>Lavaleye</surname><given-names>MSS</given-names></name><name name-style="western"><surname>Maier</surname><given-names>C</given-names></name><name name-style="western"><surname>Van Duyl</surname><given-names>FC</given-names></name></person-group> (<year>2007</year>)<article-title> Sponge diversity and community composition in Irish bathyal coral reefs.</article-title><source>Contributions to Zoology </source><volume>76</volume> (<issue>2</issue>): <fpage>121</fpage>-<lpage>142</lpage>.</mixed-citation></ref></ref-list></tp:taxon-treatment>
