# Supplementary material for: Polyaxone monaxonids: revision of raspailiid sponges with polyactine megascleres ( Cyamon and Trikentrion)
Source: Zookeys. 2012 Nov 8;(239):1–70. doi: 10.3897/zookeys.239.3734 (PMC3497256; doi:10.3897/zookeys.239.3734)
Supplement: XML Treatment for Trikentrion [file zookeys.239.3734-treatment14.xml]

<!DOCTYPE tp:taxon-treatment
  PUBLIC "-//TaxonX//DTD Taxonomic Treatment Publishing DTD v0 20100105//EN" "tax-treatment-NSO.dtd">
<tp:taxon-treatment xmlns:tp="http://www.plazi.org/taxpub"><tp:treatment-meta><mixed-citation publication-type="journal"><person-group><name><surname>van Soest</surname><given-names>Rob</given-names></name><name><surname>Carballo</surname><given-names>José Luis</given-names></name><name><surname>Hooper</surname><given-names>John</given-names></name></person-group><article-title>Polyaxone monaxonids: revision of raspailiid sponges with polyactine megascleres (
                    <italic>Cyamon</italic> and 
                    <italic>Trikentrion</italic>)
                </article-title><source>Zookeys</source><day>8</day><month>11</month><year>2012</year><volume>2012</volume><issue>239</issue><fpage>1</fpage><lpage>70</lpage><pub-id pub-id-type="doi">10.3897/zookeys.239.3734</pub-id></mixed-citation></tp:treatment-meta><tp:nomenclature><label>Genus</label><tp:taxon-name>
                            <tp:taxon-name-part taxon-name-part-type="genus">Trikentrion</tp:taxon-name-part>
                        <object-id xmlns:xlink="http://www.w3.org/1999/xlink" xlink:type="simple">http://species-id.net/wiki/Trikentrion</object-id>
								</tp:taxon-name><tp:taxon-authority>Ehlers, 1870</tp:taxon-authority></tp:nomenclature><tp:treatment-sec sec-type="Type species"><title>Type species:</title><p><italic><tp:taxon-name>Spongia muricata</tp:taxon-name></italic> Pallas, 1766 (by monotypy).</p></tp:treatment-sec><tp:treatment-sec sec-type="Definition"><title>Definition</title><p><bold>(emended).</bold> <tp:taxon-name>Cyamoninae</tp:taxon-name> with reticulate skeleton containing polyactine spicules of which the basal cladi are provided with hook-like spines in mature condition, and if present choanosomal oxeas. Microscleres trichodragmas. Additional longer and shorter thin styles are usually present in peripheral regions.</p></tp:treatment-sec><tp:treatment-sec sec-type="Remarks"><title>Remarks.</title><p>Polyactine spicules are genuinely polyaxone, with axial canals visible in all of the predominantly three, occasionally four- or two cladi. As will be demonstrated below, none of the specimens of the type species we were able to examine, including the neotype, possess the raspailiid synapomorphy of peripheral long styles surrounded by short styles, despite Hooper’s (2002) description of the type species where such spicules were mentioned. Possibly, but unlikely, these spicules are present in living condition, because we only had dry old specimens available and the peripheral skeleton may have become abraded. It seems likely that Hooper’s (2002) description was based on a contaminated spicule slide. All other <italic><tp:taxon-name>Trikentrion</tp:taxon-name></italic> species do have the long and<!--PageBreak--> short styles as a peripheral skeletal feature, and in that sense the type species appears a deviating representative of the genus.</p><p><italic><tp:taxon-name>Trikentrion</tp:taxon-name></italic> differs from <italic><tp:taxon-name>Cyamon</tp:taxon-name></italic> in its possession of choanosomal oxeas (whereas <italic><tp:taxon-name>Cyamon</tp:taxon-name></italic> has styles), but several species, <italic><tp:taxon-name>Trikentrion catalina</tp:taxon-name></italic>, <italic><tp:taxon-name>Trikentrion helium</tp:taxon-name></italic> Dickinson, 1945 and <italic><tp:taxon-name>Trikentrion africanum</tp:taxon-name></italic> sp. n., are lacking these spicules. The polyactines of <italic><tp:taxon-name>Trikentrion</tp:taxon-name></italic> differ from those of <italic><tp:taxon-name>Cyamon</tp:taxon-name></italic> in having only the basal clade provided with strong hook-like spines, with the lateral cladi smooth; also the shape is often Y- or T-shaped. As demonstrated above, these differences are not entirely exclusive, because <italic><tp:taxon-name>Cyamon arguinense</tp:taxon-name></italic> sp. n. and <italic><tp:taxon-name>Trikentrion quinqueradiatum</tp:taxon-name></italic> also have only the basal cladus spined, whereas Y- and T-shaped polyactines occur in <italic><tp:taxon-name>Cyamon neon</tp:taxon-name></italic> and <italic><tp:taxon-name>Cyamon argon</tp:taxon-name></italic>. Finally, all species of <italic><tp:taxon-name>Trikentrion</tp:taxon-name></italic> described below have abundant trichodragmas, which are entirely lacking in <italic><tp:taxon-name>Cyamon</tp:taxon-name></italic> species.</p></tp:treatment-sec></tp:taxon-treatment>
