# Supplementary material for: Polyaxone monaxonids: revision of raspailiid sponges with polyactine megascleres ( Cyamon and Trikentrion)
Source: Zookeys. 2012 Nov 8;(239):1–70. doi: 10.3897/zookeys.239.3734 (PMC3497256; doi:10.3897/zookeys.239.3734)
Supplement: XML Treatment for Trikentrion muricatum [file zookeys.239.3734-treatment15.xml]

<!DOCTYPE tp:taxon-treatment
  PUBLIC "-//TaxonX//DTD Taxonomic Treatment Publishing DTD v0 20100105//EN" "tax-treatment-NSO.dtd">
<tp:taxon-treatment xmlns:tp="http://www.plazi.org/taxpub"><tp:treatment-meta><mixed-citation publication-type="journal"><person-group><name><surname>van Soest</surname><given-names>Rob</given-names></name><name><surname>Carballo</surname><given-names>José Luis</given-names></name><name><surname>Hooper</surname><given-names>John</given-names></name></person-group><article-title>Polyaxone monaxonids: revision of raspailiid sponges with polyactine megascleres (
                    <italic>Cyamon</italic> and 
                    <italic>Trikentrion</italic>)
                </article-title><source>Zookeys</source><day>8</day><month>11</month><year>2012</year><volume>2012</volume><issue>239</issue><fpage>1</fpage><lpage>70</lpage><pub-id pub-id-type="doi">10.3897/zookeys.239.3734</pub-id></mixed-citation></tp:treatment-meta><tp:nomenclature><tp:taxon-name>
                            <tp:taxon-name-part taxon-name-part-type="genus">Trikentrion</tp:taxon-name-part>
                            <tp:taxon-name-part taxon-name-part-type="species">muricatum</tp:taxon-name-part>
                        <object-id xmlns:xlink="http://www.w3.org/1999/xlink" xlink:type="simple">http://species-id.net/wiki/Trikentrion_muricatum</object-id>
								</tp:taxon-name><tp:taxon-authority>(Pallas, 1766)</tp:taxon-authority><xref ref-type="fig" rid="F17">Figs 17A–D</xref><xref ref-type="fig" rid="F18">, 18A–E</xref><xref ref-type="fig" rid="F19">, 19A–D</xref><xref ref-type="fig" rid="F20">, 20A–D</xref><tp:nomenclature-citation-list><tp:nomenclature-citation><tp:taxon-name>Spongia muricata</tp:taxon-name><comment><xref ref-type="bibr" rid="B50">Pallas 1766</xref>: 389 (referring to <xref ref-type="bibr" rid="B52">Seba 1734–65</xref>, volume III pl. 99 fig. 7, Ghana); <xref ref-type="bibr" rid="B26">Esper 1794</xref>: 185, pl. 3 (Ghana).</comment></tp:nomenclature-citation><tp:nomenclature-citation><tp:taxon-name/><comment>(not: <xref ref-type="bibr" rid="B42">Linnaeus 1759</xref>: 1348; <xref ref-type="bibr" rid="B43">1767</xref>: 1298 = unrecognizable; nec: <xref ref-type="bibr" rid="B35">Lamarck 1814</xref>: 448 = <italic><tp:taxon-name>Raspailia hispida</tp:taxon-name></italic>, cf. <xref ref-type="bibr" rid="B63">Topsent 1932</xref>: 107).</comment></tp:nomenclature-citation><tp:nomenclature-citation><tp:taxon-name/><comment>Unnamed branched tuberculated sponge; Ellis, 1766: pl. 11 fig. F (West Africa).</comment></tp:nomenclature-citation><tp:nomenclature-citation><tp:taxon-name>? Spongia echidnea</tp:taxon-name><comment> Lamarck, 1814: 448 (West Africa).</comment></tp:nomenclature-citation><tp:nomenclature-citation><tp:taxon-name>Trikentrion muricatum</tp:taxon-name><comment>; <xref ref-type="bibr" rid="B22">Ehlers 1870</xref>: 6; <xref ref-type="bibr" rid="B14">Carter 1879</xref>: 293, pl. 27 fig. 13 (Ghana); <xref ref-type="bibr" rid="B9">Burton 1956</xref>: 133, 142 (Ghana); <xref ref-type="bibr" rid="B33">Hooper 2002</xref>: 499, figs 18A-G.</comment></tp:nomenclature-citation><tp:nomenclature-citation><tp:taxon-name>Plectronella papillosa</tp:taxon-name><comment><xref ref-type="bibr" rid="B54">Sollas 1879</xref>: 17, pls 4-5.</comment></tp:nomenclature-citation><tp:nomenclature-citation><tp:taxon-name>? Ptilocaulis echidnaeus</tp:taxon-name><comment>; <xref ref-type="bibr" rid="B63">Topsent 1932</xref>: 108, pl. III fig. 3.</comment></tp:nomenclature-citation></tp:nomenclature-citation-list></tp:nomenclature><tp:treatment-sec sec-type="Remarks"><title>Remarks.</title><p>The identity of the sponge named <italic><tp:taxon-name>Spongia muricata</tp:taxon-name></italic> by Pallas, which is assumed to be the type species of <italic><tp:taxon-name>Trikentrion</tp:taxon-name></italic>, is not straightforward. The first use of the name combination stems from <xref ref-type="bibr" rid="B42">Linnaeus (1759</xref>: 1348), who described it as:</p><p><italic>S. ramosissima, poris cylindricis subulatis prominentibus aequalibus multifidis hispidis</italic>, without further indication of where it had been collected or by whom. The Latin name <italic>muricata</italic> is generally considered to mean spined (after the name of a mollusk (<italic><tp:taxon-name>Murex</tp:taxon-name></italic>) yielding a purple dye, cf. <xref ref-type="bibr" rid="B7">Brown 1985</xref>), for sponges a hardly distinguishing feature. The description speaks of cylindrical pores, which is quite vague, and this character does not occur in any specimen discussed in this paragraph and below. <xref ref-type="bibr" rid="B50">Pallas (1766</xref>: 389), employed the name combination also, but indicated and described the sponge figured in <xref ref-type="bibr" rid="B52">Seba’s (1734–1765)</xref> volume 3 pl. 99 fig. 7 as representing his <italic><tp:taxon-name>Spongia muricata</tp:taxon-name></italic>. Pallas did not refer to Linnaeus’ name, nor did his description remind in any aspect of Linnaeus’ description. Seba’s figure is here reproduced in <xref ref-type="fig" rid="F17">Fig. 17A</xref>,<!--PageBreak--> and Pallas’s description in <xref ref-type="fig" rid="F17">Fig. 17C</xref>. Pallas also quoted Elmina on the coast of Guinea (now Ghana) as the locality of the specimen based on Seba’s information. In the same year (or perhaps one year before), <xref ref-type="bibr" rid="B23">Ellis (1765–1766)</xref>, pictured a similar sponge (<italic>a branched tuberculated sponge</italic> here reproduced in <xref ref-type="fig" rid="F17">Fig. 17B</xref>), stating that it originated <italic>from the Cape Coast Castle in Africa</italic> (which could very well be the same locality Elmina), but not naming it. In his 1767 edition, Linnaeus again described<!--PageBreak--> <italic><tp:taxon-name>Spongia muricata</tp:taxon-name></italic>, replacing the first word of the 1759 edition, <italic><tp:taxon-name>Spongia ramosissima</tp:taxon-name></italic> by the text <italic>S. foraminulata ramosissima angulata tenax</italic>, followed by the same words as previously (reaffirming the unrecognizable shape of the sponge). He also added that it originated from <italic>O. Aethiopico</italic> (Indian Ocean). He now gave three sources for his record of this species, viz. Mus. Tessin 118, plate II figure 1, Seba’s volume 3 plate 99 fig. 7, and Pallas’ record. Finally, Gmelin in <xref ref-type="bibr" rid="B44">Linnaeus 1788</xref>: 3821, admits that the species is from <italic><tp:taxon-name>Guineae littorea</tp:taxon-name></italic>, quoting a.o. <xref ref-type="bibr" rid="B50">Pallas (1766)</xref> and <xref ref-type="bibr" rid="B43">Linnaeus (1767)</xref>, but remarkably omitted any reference to <xref ref-type="bibr" rid="B42">Linnaeus (1759)</xref>. Linnaeus’ and Pallas’ (Seba’s) specimens of <italic><tp:taxon-name>Spongia muricata</tp:taxon-name></italic> have never been identified in later collections (but see below), and their identity remains a matter of speculation. In 1794, Esper extensively described <italic><tp:taxon-name>Spongia muricata</tp:taxon-name></italic> and his figure is here reproduced in <xref ref-type="fig" rid="F17">Fig. 17D</xref>. This time, the specimen, stated to be from <italic><tp:taxon-name>Guinea</tp:taxon-name></italic>, from cliffs near Elmina (= Ghana), was still extant in the collections of the University of Erlangen (Germany) in 1870, when Ehlers revised some of Esper’s specimens (Ehlers, 1870). He detected the triactine spicules and erected the genus <italic><tp:taxon-name>Trikentrion</tp:taxon-name></italic> for it. His description included some measurements of the spicules: oxeas 354–414 × 16 µm, and polyactines, with basal cladi 95 µm and lateral cladi 72 µm, which data conform closely with those presented below for the species. However, since Ehlers’ redescription, the whereabouts of the Esper material is unknown and it must be assumed lost. <xref ref-type="bibr" rid="B35">Lamarck (1814</xref>: 448) misinterpreted <italic><tp:taxon-name>Spongia muricata</tp:taxon-name></italic> and his material was assigned to <italic><tp:taxon-name>Raspailia hispida</tp:taxon-name></italic> (Montagu, 1818) by <xref ref-type="bibr" rid="B63">Topsent (1932</xref>: 107). Possibly, <italic><tp:taxon-name>Spongia echidnea</tp:taxon-name></italic> Lamarck, 1814 is a junior synonym of <italic><tp:taxon-name>Spongia muricata</tp:taxon-name></italic> Pallas, because the redescription and figured specimen of <xref ref-type="bibr" rid="B63">Topsent (1932</xref>: 108, as <italic><tp:taxon-name>Ptilocaulis echidnaeus</tp:taxon-name></italic>) reminds rather strongly of it. However, Topsent fails to mention the presence of polyactine spicules.</p><p>To conclude: the identity of <italic><tp:taxon-name>Spongia muricata</tp:taxon-name></italic> is not unequivocal, primarily due to the unrecognizable description of <xref ref-type="bibr" rid="B42">Linnaeus (1759)</xref> and the likelihood that he used the name for an unknown species from the Indian Ocean. Pallas’ description in combination with Seba’s figure make it likely that his <italic><tp:taxon-name>Spongia muricata</tp:taxon-name></italic> indeed is what we now know as <italic><tp:taxon-name>Trikentrion muricatum</tp:taxon-name></italic>, but uncertainty reigns due to the fact that only Esper’s, not Pallas’, material was shown to possess the synapomorphy of the polyactine spicules. It appears highly necessary to fix <italic><tp:taxon-name>Spongia muricata</tp:taxon-name></italic> as a <italic><tp:taxon-name>Trikentrion</tp:taxon-name></italic>, by assigning a neotype. In the absence of any topotypical fresh material of the species we are forced to choose dry old collection material.</p><p>A likely candidate is the assumed <italic>type</italic> of <italic><tp:taxon-name>Trikentrion muricata</tp:taxon-name></italic> housed in the Natural History Museum, London, BMNH 1872.10.19.1 (see <xref ref-type="fig" rid="F18">Fig. 18A</xref>), with <italic>schizotype</italic> ZMB 7160, on the basis of which <xref ref-type="bibr" rid="B14">Carter (1879)</xref> redescribed and illustrated the species <italic><tp:taxon-name>Trikentrion muricatum</tp:taxon-name></italic>, and which subsequently formed the basis of the Systema Porifera entry of the genus and its type species. This is not likely to be Seba’s specimen, nor Esper’s because the locality data (though from Ghana as well) do not indicate Elmina. In addition to this specimen, the Natural History Museum collections incorporate a <italic>schizotype</italic> of <italic><tp:taxon-name>Spongia muricata</tp:taxon-name></italic>, <italic>Coast of Guinea</italic>, BMNH 1954.2.20.93, which appears unimportant for the present choice of neotype because it is not a <italic><tp:taxon-name>Trikentrion</tp:taxon-name></italic>, but an unidentified species of <italic><tp:taxon-name>Axinella</tp:taxon-name></italic> Schmidt, 1862.</p><p><!--PageBreak--><!--PageBreak-->The choice of a neotype again is complicated due to a recent discovery in the collections of the Naturalis Biodiversity Center at Leiden (NBC) of four <italic>old collection</italic> specimens, RMNH Por. 306 and 309, and ZMA Por. 02545 and 02546, which are sufficiently similar to Seba’s and Esper’s plates to raise the suspicion that they could belong to one of the original specimens of <italic><tp:taxon-name>Spongia muricata</tp:taxon-name></italic>.</p><p>RMNH Por. 309 (see <xref ref-type="fig" rid="F18">Fig. 18B</xref>) is labeled <italic>Raspailia xerampelina (Lmk) ? type (Spongia --- Lmk)</italic> without further information, and this specimen bears an overall strong likeness to Seba’s plate. RMNH Por. 306 (see <xref ref-type="fig" rid="F18">Fig. 18C</xref>) is labeled <italic>Raspailia hispida (Mont.) type van Spongia muricata Lmk, Mus. Parijs, Kust van Guinée</italic> (translation: type of Spongia muricata Lamarck, from the Paris Museum, Coast of Guinea). If the specimen is compared to the plate of <italic><tp:taxon-name>Spongia muricata</tp:taxon-name></italic> of Esper one is compelled by the overall likeness of the two (though it is not an exact likeness). ZMA Por. 02545 (see <xref ref-type="fig" rid="F18">Fig. 18D</xref>) is labeled <italic>Halichondria echidnaea Lmk no. 55 Kust van Guinea</italic>, ZMA Por. 02546 (see <xref ref-type="fig" rid="F18">Fig. 18E</xref>) is labeled <italic>Halichondria echidnaea Lam / muricata Esper fide Lamouroux no. 62 Kust van Guinea</italic>. Both ZMA specimens bear some resemblance to Seba’s and Esper’s plates.</p><p>The skeleton and spicules of all five specimens conform with the descriptions of <xref ref-type="bibr" rid="B22">Ehlers (1870)</xref> and <xref ref-type="bibr" rid="B14">Carter (1879)</xref>.</p><p>The reason for the names on the labels of the specimens of the NBC and the referral to the Paris Museum is explained in <xref ref-type="bibr" rid="B31">Holthuis (1995)</xref>: during the French occupation in 1795 of the Republic of Holland in the Napoleontic period, Dutch collections were confiscated and relocated to the Paris Museum. Some time after the end of the emperorship of Napoleon in 1815, negotiations between The Netherlands and France resulted in a <italic>donation</italic> of specimens, notably duplicates from Lamarck’s collection, to the then founded Rijksmuseum of Natural History at Leiden. Dozens of sponge specimens labeled with Lamarck’s names are incorporated in the RMNH collections, but because the redescription of Lamarck’s sponges by <xref ref-type="bibr" rid="B62">Topsent (1931</xref>, <xref ref-type="bibr" rid="B63">1932</xref>, <xref ref-type="bibr" rid="B64">1933</xref>) was initiated after the transfer of specimens to Leiden, there is often little correspondence between the identities of the MNHN and RMNH specimens bearing labels with the same original Lamarck names. <xref ref-type="bibr" rid="B63">Topsent (1932)</xref> identified Lamarck’s <italic><tp:taxon-name>Spongia muricata</tp:taxon-name></italic> as <italic><tp:taxon-name>Raspailia hispida</tp:taxon-name></italic>, and this was duly taken over by past curators of the Leiden specimens, who apparently were unaware of the discrepancies between the Paris and Leiden specimens. It is possible, that the Lamarck specimen redescribed in <xref ref-type="bibr" rid="B63">Topsent (1932</xref> as <italic><tp:taxon-name>Raspailia hispida</tp:taxon-name></italic>), is not Lamarck’s original specimen, because this may have ended up in the Leiden or Amsterdam collections.</p><p>In view of the uncertain history of the NCB specimens and the more precise data available for the Natural History Museum, London specimen, we here designate BMNH 1872.10.19.1 as the neotype of <italic><tp:taxon-name>Spongia muricata</tp:taxon-name></italic>, the type species of the genus <italic><tp:taxon-name>Trikentrion</tp:taxon-name></italic>.</p><p>It is a pleasure to be able to announce that material of <italic><tp:taxon-name>Plectronella papillosa</tp:taxon-name></italic> Sollas, 1879, since long known to be a junior synonym of <italic><tp:taxon-name>Trikentrion muricatum</tp:taxon-name></italic> through its excellent description by Sollas, but otherwise never redescribed, has been discovered in the collection of the Bristol Museum and Art Gallery, in the form of 2 slides labeled <italic>No. 30 Ah.200.1, 200.3</italic> (see <xref ref-type="fig" rid="F19">Fig. 19B</xref>), containing cross sections of the skeleton and dissoluted spicules. We can confirm that <italic><tp:taxon-name>Plectronella papillosa</tp:taxon-name></italic> is a junior synonym and that details in the slides conform closely to those of <italic><tp:taxon-name>Trikentrion muricatum</tp:taxon-name></italic> (see <xref ref-type="fig" rid="F19">Fig. 19C–D</xref>)<!--PageBreak-->.</p></tp:treatment-sec><tp:treatment-sec sec-type="Material examined"><title>Material examined.</title><p>Neotype (designation herein): BMNH 1872.10.19.1 from Volta River, Fantee, Ghana, <italic>presented by Gov. Ussher</italic>. Schizotype ZMB 7160 of the same;</p><p>RMNH Por. 306, <italic><tp:taxon-name>Spongia muricata</tp:taxon-name></italic><italic> Lamarck, Coast of Guinea</italic>;</p><p>RMNH Por. 309, <italic><tp:taxon-name>Spongia xerampelina</tp:taxon-name></italic> <italic>Lamarck</italic>, no further data;</p><p>ZMA Por. 02545, 02546, <italic><tp:taxon-name>Halichondria echidnaea</tp:taxon-name></italic><italic> / muricata Lamarck, coast of Guinea</italic>;</p><p>BMAG Ah 200.1, 200.3, 2 slides labeled <italic>Plectronella papillosa no. 30</italic>, no further data.</p></tp:treatment-sec><tp:treatment-sec sec-type="Description"><title>Description.</title><p>Wide basal holdfast upon which are erected groups of cylindrical branches, more or less in one plane, each branch usually with one or two dichotomous secondary branches, often also with anastomosing branches. Size of neotype (<xref ref-type="fig" rid="F18">Fig. 18A</xref>) <!--PageBreak-->13.5 × 12 × 5 cm of the whole group of branches, diameter of individual branches 1-1.5 cm. Sollas’ specimens (<xref ref-type="fig" rid="F19">Fig. 19A</xref> as <italic><tp:taxon-name>Plectronella papillosa</tp:taxon-name></italic>) were described as being 20 × 20 cm, with branch diameter 2-3 cm. The other specimens are similar in size, but slightly smaller. Surface densely covered with broad, laterally flattened papillae, 1-4 mm in size (reminding of the surface projections of <italic><tp:taxon-name>Ptilocaulis</tp:taxon-name></italic> Carter, 1883). In some specimens the papillae are partially abraded (e.g. RMNH Por. 306, see <xref ref-type="fig" rid="F18">Fig. 18C</xref>) giving the sponge a less striking aspect. Consistency (dry) hard, incompressible, crumbly. No live color has been reported in the literature, but color plates of Seba (<xref ref-type="fig" rid="F17">Fig. 17A</xref>) and Esper (<xref ref-type="fig" rid="F17">Fig. 17D</xref>) show a light orange brown color.<!--PageBreak--></p><p>Skeleton (<xref ref-type="fig" rid="F20">Fig. 20A</xref>): predominantly a wide-meshed reticulation of tracts of robust smooth oxeas, with little axial and extra-axial specialization. The polyactines are common in peripheral regions. No longer or smaller peripheral styles have been found in any of the examined specimens.</p><p>Spicules: Oxeas, polyactines, trichodragmas.</p><p>Choanosomal ‘true’ oxeas (<xref ref-type="fig" rid="F19">Figs 19C</xref><xref ref-type="fig" rid="F20">, 20B, B1</xref>, not to be confused with diactinal polyactines), fat, fusiform, tapering gradually to sharp points, overall size (of all specimens examined) 222–<italic>376.2</italic>–528 × 13–<italic>19.9</italic>–31 µm, in the neotype: 287–<italic>351.5</italic>–432 × 13–<italic>17.2</italic>–26 µm.</p><p>Polyactines (<xref ref-type="fig" rid="F19">Figs 19D</xref><xref ref-type="fig" rid="F20">, 20C</xref>), predominantly three-claded Y-shaped, rarely T-shaped, occasionally diactinal, with prominent hook-like spines on the basal clade (undeveloped spicules with smooth basal clade), and mucronate or nipple-like endings on many of the lateral cladi; overall size of basal clade (of all specimens examined) 78–<italic>111.7</italic>–156 × 12–<italic>19.2</italic>–27 µm, lateral cladi 42–<italic>67.2</italic>–84 × 12–<italic>16.7</italic>–27 µm, of neotype: basal clade 78–<italic>100.2</italic>–118 × 12–<italic>19.4</italic>–25 µm, lateral cladi 58–<italic>69.2</italic>–84 × 13–<italic>16.3</italic>–21 µm.</p><p>Trichodragmas (<xref ref-type="fig" rid="F20">Fig. 20D</xref>), straight or sinuous, overall size (of all specimens examined) 57–<italic>82.0</italic>–102 × 4–<italic>9.7</italic>–18 µm, of neotype: 63–<italic>87.8</italic>–102 × 9–<italic>12.8</italic>–18.</p><fig id="F17" position="float" orientation="portrait"><label>Figure 17. </label><caption><p><italic><tp:taxon-name>Trikentrion muricatum</tp:taxon-name></italic> (Pallas, 1766), early illustrations and original descriptions <bold>A</bold> <xref ref-type="bibr" rid="B52">Seba’s drawing (1734-1765</xref>, volume 3 pl. 99 fig. 7) of <italic><tp:taxon-name>Spongia muricata</tp:taxon-name></italic> as indicated by <xref ref-type="bibr" rid="B50">Pallas (1766)</xref> <bold>B</bold> <xref ref-type="bibr" rid="B23">Ellis’s (1766)</xref> drawing of a branched tuberculated sponge from W coast of Africa <bold>C</bold> original description of <italic><tp:taxon-name>Spongia muricata</tp:taxon-name></italic> by <xref ref-type="bibr" rid="B50">Pallas (1766)</xref> <bold>D</bold> <xref ref-type="bibr" rid="B26">Esper’s (1794)</xref> drawing of <italic><tp:taxon-name>Spongia</tp:taxon-name></italic> muricata from W coast of Africa. See text for further explanation.</p></caption><graphic xmlns:xlink="http://www.w3.org/1999/xlink" xlink:href="ZooKeys-239-001-g017.jpg" position="float" orientation="portrait" xlink:type="simple"/></fig><fig id="F18" position="float" orientation="portrait"><label>Figure 18.</label><caption><p><italic><tp:taxon-name>Trikentrion muricatum</tp:taxon-name></italic> (Pallas, 1766), early museum specimens <bold>A</bold> BMNH 1872.10.19.1 redescribed by <xref ref-type="bibr" rid="B14">Carter (1879)</xref> designated neotype herein <bold>B</bold> RMNH Por. 309 labeled <italic><tp:taxon-name>Spongia xerampelina</tp:taxon-name></italic> Lamarck, showing strong resemblance to <xref ref-type="bibr" rid="B52">Seba’s (1734-1765)</xref> drawing but lacking sufficient data <bold>C</bold> RMNH Por. 306 labeled <italic><tp:taxon-name>Spongia muricata</tp:taxon-name></italic> Lamarck showing strong resemblance to Esper’s (1794) drawing but lacking sufficient data <bold>D</bold> ZMA Por 02545 labeled <italic><tp:taxon-name>Spongia echidnea</tp:taxon-name></italic> resembling <xref ref-type="bibr" rid="B26">Esper’s (1794)</xref> drawing but lacking sufficient data <bold>E</bold> ZMA Por 02546 labeled <italic><tp:taxon-name>Spongia echidnea</tp:taxon-name></italic> resembling <xref ref-type="bibr" rid="B52">Seba’s (1734-1765)</xref> drawing but lacking sufficient data. See text for further explanation.</p></caption><graphic xmlns:xlink="http://www.w3.org/1999/xlink" xlink:href="ZooKeys-239-001-g018.jpg" position="float" orientation="portrait" xlink:type="simple"/></fig><fig id="F19" position="float" orientation="portrait"><label>Figure 19.</label><caption><p><italic><tp:taxon-name>Plectronella papillosum</tp:taxon-name></italic> <xref ref-type="bibr" rid="B54">Sollas (1879)</xref>, assumed to be a junior synonym of <italic><tp:taxon-name>Trikentrion muricatum</tp:taxon-name></italic> (Pallas, 1766), <bold>A</bold> shape, repinted from <xref ref-type="bibr" rid="B54">Sollas (1879</xref>: pl. 4) <bold>B</bold> remaining type material in the form of two microscopic slides BMAG Ah 200.1, 200.3 <bold>C</bold> overview of spicules present in one of the microscopic slides <bold>D</bold> polyactine spicules present in one of the microscopic slides.</p></caption><graphic xmlns:xlink="http://www.w3.org/1999/xlink" xlink:href="ZooKeys-239-001-g019.jpg" position="float" orientation="portrait" xlink:type="simple"/></fig><fig id="F20" position="float" orientation="portrait"><label>Figure 20.</label><caption><p><italic><tp:taxon-name>Trikentrion muricatum</tp:taxon-name></italic> (Pallas, 1766), neotype BMNH 1872.10.19.1 <bold>A</bold> microphoto of cross section of peripheral skeleton <bold>B</bold> oxea <bold>B1</bold> detail of one of the apices of an oxea <bold>C</bold> polyactine <bold>C1</bold> detail of apex of lateral clade <bold>D</bold> trichodragma.</p></caption><graphic xmlns:xlink="http://www.w3.org/1999/xlink" xlink:href="ZooKeys-239-001-g020.jpg" position="float" orientation="portrait" xlink:type="simple"/></fig></tp:treatment-sec><tp:treatment-sec sec-type="Distribution"><title>Distribution.</title><p>Tropical West Africa. Type from ‘Elmina, Guinea’ (Pallas, 1766; Esper, 1794), now situated in Ghana. Further specimens were reported mostly from Ghana (neotype (Carter, 1879): Volta; Burton, 1956: <italic>Gold Coast</italic>), or locality was unknown (Sollas, 1879), or more general (<italic>coast of Guinea</italic>).</p></tp:treatment-sec><tp:treatment-sec sec-type="Ecology"><title>Ecology.</title><p>Depth range: no definite data, but probably shallow water, growing on rocks.</p></tp:treatment-sec><tp:treatment-sec sec-type="Discussion"><title>Discussion. </title><p>The species must have been of common occurrence off the coast of Ghana in 18<sup>th</sup> century as there are a fair lot of specimens available from that age and region in several natural history museums. Curiously, no fresh material is known to exist, so the species remains ill-known. <italic><tp:taxon-name>Trikentrion muricatum</tp:taxon-name></italic> differs substantially from all other <italic><tp:taxon-name>Trikentrion</tp:taxon-name></italic> species described below in the lack of peripheral styles. Further differences are robust oxeas, up to twice as long and thick as those of the two other oxea-bearing species (<italic><tp:taxon-name>Trikentrion laeve</tp:taxon-name></italic> Carter, 1879 and <italic><tp:taxon-name>Trikentrion flabelliforme</tp:taxon-name></italic>), while the three remaining species (<italic><tp:taxon-name>Trikentrion helium</tp:taxon-name></italic>, <italic><tp:taxon-name>Trikentrion catalina</tp:taxon-name></italic> and <italic><tp:taxon-name>Trikentrion africanum</tp:taxon-name></italic> sp. n.) lack the oxeas entirely.</p></tp:treatment-sec><ref-list><ref id="B52"><mixed-citation xmlns:xlink="http://www.w3.org/1999/xlink" xlink:type="simple"><person-group><name name-style="western"><surname>Seba</surname><given-names>A</given-names></name></person-group> (<year>1734–1765</year>)<source> Locupletissimi rerum naturalium thesauri, Volume 3. Janssonio-Waesbergios, Wetstenium &amp; Smith, Amsterdam, 115 pls.</source></mixed-citation></ref><ref id="B50"><mixed-citation xmlns:xlink="http://www.w3.org/1999/xlink" xlink:type="simple"><person-group><name name-style="western"><surname>Pallas</surname><given-names>PS</given-names></name></person-group> (<year>1766</year>)<source> Elenchus zoophytorum sistens generum adumbrations generaliores et specierum cognitarum succinctas descriptiones cum selectis auctorum synonymis.</source><publisher-name>P van Cleef</publisher-name>, <publisher-loc>The Hague</publisher-loc>, <lpage>451</lpage> pp.doi: <ext-link ext-link-type="uri" xlink:href="http://dx.doi.org/10.5962/bhl.title.6595" xlink:type="simple">10.5962/bhl.title.6595</ext-link></mixed-citation></ref><ref id="B23"><mixed-citation xmlns:xlink="http://www.w3.org/1999/xlink" xlink:type="simple"><person-group><name name-style="western"><surname>Ellis</surname><given-names>J</given-names></name></person-group> (<year>1766</year>)<source> On the nature and formation of sponges: in a letter from John Ellis, Esquire, F.R.S. to Dr. Solander, F.R.S. Philosophical Transactions (1765) 55: 280–289.</source></mixed-citation></ref><ref id="B26"><mixed-citation xmlns:xlink="http://www.w3.org/1999/xlink" xlink:type="simple"><person-group><name name-style="western"><surname>Esper</surname><given-names>ECJ</given-names></name></person-group> (<year>1794</year>)<source> Die Pflanzenthiere in Abbildungen nach der Natur mit Farben erleuchtet, nebst Beschreibungen.</source><publisher-name>Zweyter Theil. Raspe</publisher-name>, <publisher-loc>Nürnberg</publisher-loc>, <lpage>303</lpage> pp.</mixed-citation></ref><ref id="B14"><mixed-citation xmlns:xlink="http://www.w3.org/1999/xlink" xlink:type="simple"><person-group><name name-style="western"><surname>Carter</surname><given-names>HJ</given-names></name></person-group> (<year>1879</year>)<source> Contributions to our knowledge of the Spongida. Annals and Magazine of Natural History (5) 3: 284–304, 343–360. </source>doi: <ext-link ext-link-type="uri" xlink:href="http://dx.doi.org/10.1080/00222937908562401" xlink:type="simple">10.1080/00222937908562401</ext-link></mixed-citation></ref><ref id="B54"><mixed-citation xmlns:xlink="http://www.w3.org/1999/xlink" xlink:type="simple"><person-group><name name-style="western"><surname>Sollas</surname><given-names>WJ</given-names></name></person-group> (<year>1879</year>)<source> On <italic>Plectronella papillosa</italic>, a new genus and species of echinonematous sponge. Annals and Magazine of Natural History (5) 3: 17–27. </source>doi: <ext-link ext-link-type="uri" xlink:href="http://dx.doi.org/10.1080/00222937908682472" xlink:type="simple">10.1080/00222937908682472</ext-link></mixed-citation></ref><ref id="B42"><mixed-citation xmlns:xlink="http://www.w3.org/1999/xlink" xlink:type="simple"><person-group><name name-style="western"><surname>Linnaeus</surname><given-names>C</given-names></name></person-group> (<year>1759</year>)<source> Systema naturæ per regna tria naturæ, secundum classes, ordines, genera, species, cum characteribus, differentiis, synonymis, locis. Tomus II. Editio decima, reformata. Laurentii Salvii, Holmiæ, 1–4 + 825–1384.</source></mixed-citation></ref><ref id="B43"><mixed-citation xmlns:xlink="http://www.w3.org/1999/xlink" xlink:type="simple"><person-group><name name-style="western"><surname>Linnaeus</surname><given-names>C</given-names></name></person-group> (<year>1767</year>)<source> Systema naturae sive regna tria naturae, secundum classes, ordines, genera, species, cum characteribus, differentiis, synonymis, locis. Laurentii Salvii, Holmiae 12 (1, pt 2): 533–1327.</source></mixed-citation></ref><ref id="B35"><mixed-citation xmlns:xlink="http://www.w3.org/1999/xlink" xlink:type="simple"><person-group><name name-style="western"><surname>Lamarck</surname><given-names>JBP De</given-names></name></person-group> (<year>1814</year>)<source> Sur les polypiers empâtés. Suite du mémoire intitulé: Sur les polypiers empâtés. Suite des éponges. Annales du Muséum national d’histoire naturelle Paris 20 (6): 294–312, 370–386, 432–458.</source></mixed-citation></ref><ref id="B63"><mixed-citation xmlns:xlink="http://www.w3.org/1999/xlink" xlink:type="simple"><person-group><name name-style="western"><surname>Topsent</surname><given-names>E</given-names></name></person-group> (<year>1932</year>)<source> Éponges de Lamarck conservées au Muséum de Paris. Deuxième partie. Archives du Muséum national d’histoire naturelle, Paris (6) 8: 61–124.</source></mixed-citation></ref><ref id="B22"><mixed-citation xmlns:xlink="http://www.w3.org/1999/xlink" xlink:type="simple"><person-group><name name-style="western"><surname>Ehlers</surname><given-names>E</given-names></name></person-group> (<year>1870</year>)<source> Die Esper’schen Spongien in der zoologischen Sammlung der K.</source><publisher-name>Universität Erlangen. ET Jacob</publisher-name>, <publisher-loc>Erlangen</publisher-loc>, <lpage>36</lpage> pp.</mixed-citation></ref><ref id="B9"><mixed-citation xmlns:xlink="http://www.w3.org/1999/xlink" xlink:type="simple"><person-group><name name-style="western"><surname>Burton</surname><given-names>M</given-names></name></person-group> (<year>1956</year>)<source> The sponges of West Africa. Atlantide Report (Scientific Results of the Danish Expedition to the Coasts of Tropical West Africa, 1945–1946, Copenhagen) 4: 111–147.</source></mixed-citation></ref><ref id="B33"><mixed-citation xmlns:xlink="http://www.w3.org/1999/xlink" xlink:type="simple"><person-group><name name-style="western"><surname>Hooper</surname><given-names>JNA</given-names></name></person-group> (<year>2002</year>)<article-title> Family Raspailiidae Hentschel, 1923.</article-title> In: <person-group><name name-style="western"><surname>Hooper</surname><given-names>JNA</given-names></name><name name-style="western"><surname>Van Soest</surname><given-names>RWM</given-names></name></person-group> (<role>Eds</role>). <issue-title>Systema Porifera.</issue-title><source>Guide to the classification of sponges,1. Kluwer Academic/Plenum Publishers, New York, Boston, Dordrecht, London, Moscow</source>: <fpage>469</fpage>-<lpage>510</lpage>.</mixed-citation></ref><ref id="B7"><mixed-citation xmlns:xlink="http://www.w3.org/1999/xlink" xlink:type="simple"><person-group><name name-style="western"><surname>Brown</surname><given-names>RW</given-names></name></person-group> (<year>1985</year>)<source> Composition of scientific words. Revised edition, 1956. Reprinted 1985.</source><publisher-name>Smithsonian Institution Press, Washington</publisher-name>, <publisher-loc>D.C.</publisher-loc>, <lpage>882</lpage> pp.</mixed-citation></ref><ref id="B44"><mixed-citation xmlns:xlink="http://www.w3.org/1999/xlink" xlink:type="simple"><person-group><name name-style="western"><surname>Linnaeus</surname><given-names>C</given-names></name></person-group> (<year>1788</year>)<article-title> Systema Naturae per regna tria naturae, secundum classes, ordines, genera, species, cum characteribus differentiis, synonymis, locis. Editio decima tertia, aucta reformata. G.E. Beer, Lipsiae. Cura J.F.</article-title><source>Gmelin </source><volume>1</volume>(<issue>5–6</issue>): <fpage>2225</fpage>-<lpage>3910</lpage>.</mixed-citation></ref><ref id="B31"><mixed-citation xmlns:xlink="http://www.w3.org/1999/xlink" xlink:type="simple"><person-group><name name-style="western"><surname>Holthuis</surname><given-names>LB</given-names></name></person-group> (<year>1995</year>)<source> 1820–1958 Rijksmuseum van Natuurlijke Historie.</source><publisher-name>Karstens Drukkers BV</publisher-name>, <publisher-loc>Leiden</publisher-loc>, <lpage>171</lpage> pp.[in Dutch]</mixed-citation></ref><ref id="B62"><mixed-citation xmlns:xlink="http://www.w3.org/1999/xlink" xlink:type="simple"><person-group><name name-style="western"><surname>Topsent</surname><given-names>E</given-names></name></person-group> (<year>1931</year>)<source> Éponges de Lamarck conservées au Muséum de Paris. Archives du Muséum national d’histoire naturelle, Paris (6) 5: 1–56.</source></mixed-citation></ref><ref id="B64"><mixed-citation xmlns:xlink="http://www.w3.org/1999/xlink" xlink:type="simple"><person-group><name name-style="western"><surname>Topsent</surname><given-names>E</given-names></name></person-group> (<year>1933</year>)<source> Éponges de Lamarck conservées au Muséum de Paris. Fin. Archives du Muséum national d’histoire naturelle, Paris (6) 10: 1–60.</source></mixed-citation></ref></ref-list></tp:taxon-treatment>
