# Supplementary material for: Polyaxone monaxonids: revision of raspailiid sponges with polyactine megascleres ( Cyamon and Trikentrion)
Source: Zookeys. 2012 Nov 8;(239):1–70. doi: 10.3897/zookeys.239.3734 (PMC3497256; doi:10.3897/zookeys.239.3734)
Supplement: XML Treatment for Trikentrion laeve [file zookeys.239.3734-treatment16.xml]

<!DOCTYPE tp:taxon-treatment
  PUBLIC "-//TaxonX//DTD Taxonomic Treatment Publishing DTD v0 20100105//EN" "tax-treatment-NSO.dtd">
<tp:taxon-treatment xmlns:tp="http://www.plazi.org/taxpub"><tp:treatment-meta><mixed-citation publication-type="journal"><person-group><name><surname>van Soest</surname><given-names>Rob</given-names></name><name><surname>Carballo</surname><given-names>José Luis</given-names></name><name><surname>Hooper</surname><given-names>John</given-names></name></person-group><article-title>Polyaxone monaxonids: revision of raspailiid sponges with polyactine megascleres (
                    <italic>Cyamon</italic> and 
                    <italic>Trikentrion</italic>)
                </article-title><source>Zookeys</source><day>8</day><month>11</month><year>2012</year><volume>2012</volume><issue>239</issue><fpage>1</fpage><lpage>70</lpage><pub-id pub-id-type="doi">10.3897/zookeys.239.3734</pub-id></mixed-citation></tp:treatment-meta><tp:nomenclature><tp:taxon-name>
                            <tp:taxon-name-part taxon-name-part-type="genus">Trikentrion</tp:taxon-name-part>
                            <tp:taxon-name-part taxon-name-part-type="species">laeve</tp:taxon-name-part>
                        <object-id xmlns:xlink="http://www.w3.org/1999/xlink" xlink:type="simple">http://species-id.net/wiki/Trikentrion_laeve</object-id>
								</tp:taxon-name><tp:taxon-authority>Carter, 1879</tp:taxon-authority><xref ref-type="fig" rid="F21">Figs 21A–F</xref><tp:nomenclature-citation-list><tp:nomenclature-citation><tp:taxon-name>Trikentrion laeve</tp:taxon-name><comment><xref ref-type="bibr" rid="B14">Carter 1879</xref>: 294, pl. 27 figs 9-12 (West Africa);</comment></tp:nomenclature-citation><tp:nomenclature-citation><tp:taxon-name/><comment>(Not: <xref ref-type="bibr" rid="B16">Carter 1882</xref>: 294 = <italic><tp:taxon-name>Trikentrion flabelliforme</tp:taxon-name></italic>; nec: <xref ref-type="bibr" rid="B8">Burton 1948</xref> = <italic><tp:taxon-name>Trikentrion africanum</tp:taxon-name></italic> sp. n.)</comment></tp:nomenclature-citation></tp:nomenclature-citation-list></tp:nomenclature><tp:treatment-sec sec-type="Material examined"><title>Material examined.</title><p>Holotype: BMNH 1848.10.4.6 (additional numbers Dh.2, 252), West Africa, coll. Rev. Allen; label text, presumably by Carter, reads <italic>Trikentrion Ehlers, very long acuates</italic>.</p></tp:treatment-sec><tp:treatment-sec sec-type="Description"><title>Description.</title><p>Multi-branched bush (<xref ref-type="fig" rid="F21">Fig. 21A</xref>), with single stalk of 1.5 cm high, 0.8 cm diameter, from which cylindrical branches spread out dichotomously, ending in approximately 26 smaller terminally rounded branches. Size of entire specimen, which is broken in two unequal parts, 4.5 × 5.5 × 3 cm. Surface optically smooth, but microhispid, with punctate appearance. Consistency (dry) crumbly compressible, colour beige-purplish.</p><p>Skeleton: a comparatively loose reticulation of oxeas echinated sparingly with polyactines, forming rounded or squarish meshes of 150–200 µm diameter, with 5 or more oxeas to the sides, no axial specialization. Peripherally there are numerous long thin styles, accompanied by short thin styles.<!--PageBreak--></p><p>Spicules: long thin styles, short thin styles, oxeas, polyactines, trichodragmas.</p><p>Long thin styles (<xref ref-type="fig" rid="F21">Fig. 21B</xref>), rather curved, 750–<italic>921.8</italic>–1062 × 4–6.6–9 µm.</p><p>Short thin styles (<xref ref-type="fig" rid="F21">Figs 21C, C1</xref>), often modified to thin oxeotes, wispy, curved, 234–<italic>312.9</italic>–433 × 0.5–<italic>1.4</italic>–2.5 µm.</p><p>Choanosomal ‘true’ oxeas (<xref ref-type="fig" rid="F21">Figs 21D</xref>) (not to be confused with diactinal polyactines), straight, or more often centrotylote or abruptly curved, with pointed ends, very common, 175–<italic>204.1</italic>–242 × 6–<italic>9.6</italic>–13 µm.</p><p>Polyactines (<xref ref-type="fig" rid="F21">Fig. 21E</xref>), usually three-claded, occasionally four-claded or diactinal, mostly Y-shaped, less often equiangular, with the basal ray provided with strong hook-like spines, basal cladi 59–<italic>69.6</italic>–89 × 10–<italic>11.9</italic>–15 µm, lateral cladi 47–<italic>63.4</italic>–75 × 9–<italic>10.7</italic>–13 µm.</p><p>Trichodragmas (<xref ref-type="fig" rid="F21">Fig. 21F</xref>), straight or curved, 32–<italic>48.2</italic>–60 × 4–<italic>8.2</italic>–11 µm.</p></tp:treatment-sec><tp:treatment-sec sec-type="Distribution"><title>Distribution.</title><p><italic>West Africa</italic> (Carter, 1879).</p></tp:treatment-sec><tp:treatment-sec sec-type="Ecology"><title>Ecology. </title><p>Probably from shallow water or washed up on the beach. No further data.</p></tp:treatment-sec><tp:treatment-sec sec-type="Discussion"><title>Discussion.</title><p>This is the first redescription after Carter’s report, which is accurate but deficient in omitting the trichodragmas and short thin styles. This is also the first depiction of habit of the specimen and with the details provided here the species is now at least properly described, but it remains ill known. <xref ref-type="bibr" rid="B14">Carter (1879)</xref> differentiated this species from <italic><tp:taxon-name>Trikentrion muricatum</tp:taxon-name></italic> by emphasizing the presence of ectosomal long styles, which appear lacking in <italic><tp:taxon-name>Trikentrion muricatum</tp:taxon-name></italic>. The shape and surface characteristics of the two are also quite different, and sizes of the oxeas and polyactines are considerably smaller than in <italic><tp:taxon-name>Trikentrion muricatum</tp:taxon-name></italic>.</p><p><xref ref-type="bibr" rid="B16">Carter (1882)</xref> reported this species from Australia, but from his description it is clear that it concerns the species later described as <italic><tp:taxon-name>Trikentrion flabelliforme</tp:taxon-name></italic> Hentschel, 1912. The two differ significantly in shape (T.<italic> flabelliforme</italic> being thinner or thicker bladed, lacking rounded branches forming a three-dimensional bush). The three other species of <italic><tp:taxon-name>Trikentrion</tp:taxon-name></italic> differ by lacking oxeas.</p><p><xref ref-type="bibr" rid="B8">Burton (1948)</xref> reported this species from the République du Congo, more to the south, but this specimen lacks oxeas and has a different shape. It is assigned to a new species (<italic><tp:taxon-name>Trikentrion africanum</tp:taxon-name></italic> sp. n.) below.</p><fig id="F21" position="float" orientation="portrait"><label>Figure 21.</label><caption><p><italic><tp:taxon-name>Trikentrion laeve</tp:taxon-name></italic> Carter, 1879, holotype BMNH 1848.10.4.6, <bold>A</bold> shape of holotype specimen (size bar = 1 cm) <bold>B</bold> details of apices of long thin style <bold>C</bold> short thin style <bold>C1</bold> detail of rounded head of short thin style <bold>D</bold> oxeas <bold>E</bold> polyactine <bold>F</bold> trichodragma.</p></caption><graphic xmlns:xlink="http://www.w3.org/1999/xlink" xlink:href="ZooKeys-239-001-g021.jpg" position="float" orientation="portrait" xlink:type="simple"/></fig></tp:treatment-sec><ref-list><ref id="B14"><mixed-citation xmlns:xlink="http://www.w3.org/1999/xlink" xlink:type="simple"><person-group><name name-style="western"><surname>Carter</surname><given-names>HJ</given-names></name></person-group> (<year>1879</year>)<source> Contributions to our knowledge of the Spongida. Annals and Magazine of Natural History (5) 3: 284–304, 343–360. </source>doi: <ext-link ext-link-type="uri" xlink:href="http://dx.doi.org/10.1080/00222937908562401" xlink:type="simple">10.1080/00222937908562401</ext-link></mixed-citation></ref><ref id="B16"><mixed-citation xmlns:xlink="http://www.w3.org/1999/xlink" xlink:type="simple"><person-group><name name-style="western"><surname>Carter</surname><given-names>HJ</given-names></name></person-group> (<year>1882</year>)<source> New sponges, observations on old ones, and a proposed new group. Annals and Magazine of Natural History (5) 10: 106–125. </source>doi: <ext-link ext-link-type="uri" xlink:href="http://dx.doi.org/10.1080/00222938209459681" xlink:type="simple">10.1080/00222938209459681</ext-link></mixed-citation></ref><ref id="B8"><mixed-citation xmlns:xlink="http://www.w3.org/1999/xlink" xlink:type="simple"><person-group><name name-style="western"><surname>Burton</surname><given-names>M</given-names></name></person-group> (<year>1948</year>)<article-title> Marine sponges of Congo coast.</article-title><source>Institut royal colonial Belge Bulletin des Séances </source><volume>19</volume> (<issue>3</issue>): <fpage>753</fpage>-<lpage>758</lpage>.</mixed-citation></ref></ref-list></tp:taxon-treatment>
