# Supplementary material for: Polyaxone monaxonids: revision of raspailiid sponges with polyactine megascleres ( Cyamon and Trikentrion)
Source: Zookeys. 2012 Nov 8;(239):1–70. doi: 10.3897/zookeys.239.3734 (PMC3497256; doi:10.3897/zookeys.239.3734)
Supplement: XML Treatment for Trikentrion flabelliforme [file zookeys.239.3734-treatment17.xml]

<!DOCTYPE tp:taxon-treatment
  PUBLIC "-//TaxonX//DTD Taxonomic Treatment Publishing DTD v0 20100105//EN" "tax-treatment-NSO.dtd">
<tp:taxon-treatment xmlns:tp="http://www.plazi.org/taxpub"><tp:treatment-meta><mixed-citation publication-type="journal"><person-group><name><surname>van Soest</surname><given-names>Rob</given-names></name><name><surname>Carballo</surname><given-names>José Luis</given-names></name><name><surname>Hooper</surname><given-names>John</given-names></name></person-group><article-title>Polyaxone monaxonids: revision of raspailiid sponges with polyactine megascleres (
                    <italic>Cyamon</italic> and 
                    <italic>Trikentrion</italic>)
                </article-title><source>Zookeys</source><day>8</day><month>11</month><year>2012</year><volume>2012</volume><issue>239</issue><fpage>1</fpage><lpage>70</lpage><pub-id pub-id-type="doi">10.3897/zookeys.239.3734</pub-id></mixed-citation></tp:treatment-meta><tp:nomenclature><tp:taxon-name>
                            <tp:taxon-name-part taxon-name-part-type="genus">Trikentrion</tp:taxon-name-part>
                            <tp:taxon-name-part taxon-name-part-type="species">flabelliforme</tp:taxon-name-part>
                        <object-id xmlns:xlink="http://www.w3.org/1999/xlink" xlink:type="simple">http://species-id.net/wiki/Trikentrion_flabelliforme</object-id>
								</tp:taxon-name><tp:taxon-authority>Hentschel, 1912</tp:taxon-authority><xref ref-type="fig" rid="F22">Figs 22A–D</xref><xref ref-type="fig" rid="F23">, 23A–E</xref><tp:nomenclature-citation-list><tp:nomenclature-citation><tp:taxon-name>Trikentrion laeve</tp:taxon-name><comment> sensu <xref ref-type="bibr" rid="B16">Carter 1882</xref>: 294 (West Australia) (not: <xref ref-type="bibr" rid="B14">Carter 1879</xref>)</comment></tp:nomenclature-citation><tp:nomenclature-citation><tp:taxon-name>Trikentrion flabelliforme</tp:taxon-name><comment><xref ref-type="bibr" rid="B29">Hentschel 1912</xref>: 373, pl. 13 fig. 9, pl. 20 fig. 32 (Aru Islands, Indonesia); <xref ref-type="bibr" rid="B11">Capon et al. 1986</xref>: 6545; <xref ref-type="bibr" rid="B32">Hooper 1991</xref>: 1298, Figs 61–62, 109h-I (North and West Australia); <xref ref-type="bibr" rid="B33">Hooper 2002</xref>: Figs 18H–J.</comment></tp:nomenclature-citation></tp:nomenclature-citation-list></tp:nomenclature><tp:treatment-sec sec-type="Material examined"><title>Material examined.</title><p>Holotype missing from SMF, but a paralectotype fragment is present in the Natural History Museum, BMNH 1931.8.4.57, which was examined by JH in 2000, type locality: Indonesia, Aru Islands, 4–15 m depth.</p><p>ZMA Por. 02426, preserved in alcohol, Siboga Exped. Stat. 273, Aru Islands, Indonesia, pearl banks off Pulau Jedan, <named-content xmlns:xlink="http://www.w3.org/1999/xlink" content-type="dwc:verbatimCoordinates" xlink:type="simple">5.4134°S, 134.6677°E</named-content>, depth 13 m, 23–12–1899.</p><p>RMNH Por. 978, preserved in alcohol, Siboga Exped. Stat. 273, same data;</p><p>ZMA Por. 14022 and 14023, preserved in alcohol, East Point, Darwin, Northern Territories, Australia, 10 m, 29–11–1987, coll. J.N.A. Hooper nrs 8 and 9;</p><p>ZMA Por. 16049, dry old collection material without data.</p></tp:treatment-sec><tp:treatment-sec sec-type="Description"><title>Description.</title><p>Two distinct shapes, flabelliform (<xref ref-type="fig" rid="F22">Fig. 22A</xref>), 6–26 × 4–19 cm high and wide, 0.2–1.4 cm thick) and digitate (<xref ref-type="fig" rid="F22">Fig. 22B</xref>), up to 15 cm high, with<!--PageBreak--> flattened branches of up to 1.5 cm thickness (summary of many specimens described in Hooper, 1991). Flabelliform specimens may have blades at right angles (see <xref ref-type="fig" rid="F22">Fig 22A</xref>). Frequently, the digitate specimens are infested with zoanthids (<xref ref-type="fig" rid="F22">Fig. 22B</xref>). Surface optically smooth, microhispid, with characteristic pattern of fine meandering grooves. Texture firm. Colour orange-red, blood-red (shallow water) to beige (deep water).</p><p><!--PageBreak-->Skeleton (<xref ref-type="fig" rid="F22">Figs 22C–D</xref>): reticulated, square meshed or polyangular (<xref ref-type="fig" rid="F22">Fig. 22D</xref>), with loose extra-axial and spongin-rich axial spicule tracts cored by oxeas, echinated by triactine polyactines; at the surface protruding long thin styles are surrounded by bouquets of short thin styles (<xref ref-type="fig" rid="F22">Fig. 22C</xref>).</p><p>Spicules (<xref ref-type="fig" rid="F22">Figs 23</xref>): Long thin styles, short thin styles, oxeas, polyactines, trichodragmas.</p><p>Long thin styles (<xref ref-type="fig" rid="F23">Fig. 23A</xref>), curved, slim, 405–<italic>870.3</italic>–1034 × 3–<italic>7.3</italic>–9µm.</p><p>Short thin styles (<xref ref-type="fig" rid="F23">Fig. 23B</xref>), thinly fusiform, 182–334.7–392 × 0.5–<italic>1.8</italic>–4 µm.</p><p>Choanosomal genuine oxeas (<xref ref-type="fig" rid="F23">Figs 23C, C1</xref>), not to be confused with diactinal polyactines, evenly or more angularly curved, apices mucronate and many have minute spines visible under SEM (<xref ref-type="fig" rid="F23">Fig. 23C1</xref>), sizes 135–<italic>287.7</italic>–340 × 5–<italic>16.8</italic>–22 µm.</p><p>Polyactines (<xref ref-type="fig" rid="F23">Figs 23D, D1</xref>), rare in some specimens, predominantly three-claded, with prominent spines on the basal ray, and minute apical spines on the lateral rays (<xref ref-type="fig" rid="F23">Fig. 23D1</xref>) visible only under SEM, occasionally strongly curved diactines or – often smaller – tetractines, basal cladi 96–<italic>109.5</italic>–123 × 10–<italic>13.1</italic>–17 µm, lateral cladi 51–<italic>70.0</italic>–84 × 9–<italic>12.6</italic>–17 µm.</p><p>Trichodragmas (<xref ref-type="fig" rid="F23">Figs 23E, E1</xref>) with individual raphides showing rugose surface (<xref ref-type="fig" rid="F23">Fig. 23E1</xref>), sizes 35–<italic>59.6</italic>–88 × 6–<italic>8.6</italic>–12 µm.</p><fig id="F22" position="float" orientation="portrait"><label>Figure 22.</label><caption><p><italic><tp:taxon-name>Trikentrion flabelliforme</tp:taxon-name></italic> Hentschel, 1912, <bold>A</bold> flabellate specimen ZMA Por. 14023 from Darwin, North Australia (scale bar = 1 cm) <bold>B</bold> branching-digitate specimen RMNH Por. 978 infested with zoanthids from Aru Islands Indonesia (scale bar = 1 cm) <bold>C</bold> peripheral skeleton of ZMA Por. 14023 showing raspailiid character of long thin style sheathed in a bouquet of short thin styles <bold>D</bold> thick section of choanosomal skeleton of ZMA Por. 14023.</p></caption><graphic xmlns:xlink="http://www.w3.org/1999/xlink" xlink:href="ZooKeys-239-001-g022.jpg" position="float" orientation="portrait" xlink:type="simple"/></fig><fig id="F23" position="float" orientation="portrait"><caption><p><bold>Figure 23.</bold> <italic><tp:taxon-name>Trikentrion flabelliforme</tp:taxon-name></italic> Hentschel, 1912, spicules of ZMA Por. 14023, <bold>A</bold> detail of rounded end of long thin style <bold>B</bold> details of short thin style <bold>C</bold> oxea <bold>C1</bold> details of apices of oxeas showing minute spines <bold>D</bold> three- and four claded polyactines <bold>D1</bold> detail of apex of lateral clade of polyactine showing minute spines <bold>E</bold> microphoto of trichodragmas <bold>E1</bold> individual raphide dissociated trichodragma showing rugosities.</p></caption><graphic xmlns:xlink="http://www.w3.org/1999/xlink" xlink:href="ZooKeys-239-001-g023.jpg" position="float" orientation="portrait" xlink:type="simple"/></fig></tp:treatment-sec><tp:treatment-sec sec-type="Distribution"><title>Distribution.</title><p>Arafura Sea, N and W Australia.</p></tp:treatment-sec><tp:treatment-sec sec-type="Ecology"><title>Ecology.</title><p>Shallow subtidal to offshore deeper water.</p></tp:treatment-sec><tp:treatment-sec sec-type="Discussion"><title>Discussion.</title><p>The species was erroneously attributed to <xref ref-type="bibr" rid="B16">Carter 1882</xref>: 294, allegedly as <italic><tp:taxon-name>Trikentrion laeve</tp:taxon-name></italic> var.<italic> flabelliforme</italic>, by <xref ref-type="bibr" rid="B32">Hooper (1991)</xref>. This is a manuscript name because Carter did not name his Australian flabellate specimen, merely referring it to <italic><tp:taxon-name>Trikentrion laeve</tp:taxon-name></italic>. That species is West African and described above as a distinct new species.</p><p>The two ‘growth forms’ are rather distinct, but distribution, skeleton, and spicules are similar and overlapping enitirely, making it impossible to separate the forms further. The digitate form is often overgrown with a zoanthid species, both in Australian (Hooper, 1991) and Indonesian (RMNH Por. 978) specimens. The shape of <italic><tp:taxon-name>Trikentrion flabelliforme</tp:taxon-name></italic> reminds of Californian <italic><tp:taxon-name>Trikentrion catalina</tp:taxon-name></italic> and <italic><tp:taxon-name>Trikentrion helium</tp:taxon-name></italic>, but spiculation in these species differs substantially by their lack of proper choanosomal oxeas. Comparative variation in shape is also recorded for <italic><tp:taxon-name>Trikentrion helium</tp:taxon-name></italic> (see below).</p><p>The apices of the oxeas and the polyactines show minute spines, which is here interpreted as a unique feature. It violates the rule that in <italic><tp:taxon-name>Trikentrion</tp:taxon-name></italic> only the basal, not the lateral cladi of the polyactines have spines, but there is little correspondence with the lateral cladus spination in <italic><tp:taxon-name>Cyamon</tp:taxon-name></italic>.</p><p>This is the only <italic><tp:taxon-name>Trikentrion</tp:taxon-name></italic> species that appears to be widespread and common. Chemistry of <italic><tp:taxon-name>Trikentrion flabelliforme</tp:taxon-name></italic> includes unique indoles (<xref ref-type="bibr" rid="B11">Capon et al. 1986</xref>).</p><p>We studied an Indonesian specimen from the ZMA collection labeled <italic><tp:taxon-name>Trikentrion elegans</tp:taxon-name></italic> Lendenfeld identified by Burton (ZMA Por. 02402, Siboga Exped. Stat. 303, Timor, Samau Island, Haingsisi, <named-content xmlns:xlink="http://www.w3.org/1999/xlink" content-type="dwc:verbatimCoordinates" xlink:type="simple">10.2050S, 123.4591E</named-content>, 23 m), which has the shape and skeletal structure of a small digitate <italic><tp:taxon-name>Trikentrion flabelliforme</tp:taxon-name></italic>, including ectosomal long thin styles (up to 1350 × 12 µm), short thin styles (300–400 × 1–3 µm), a choanosomal reticulation of robust oxeas (300–400 × 15–20 µm) and large amounts of trichodragmas<!--PageBreak--> (60–110 × 5–15 µm), but lacking polyactine spicules entirely. In view of the occasional rarity of these spicules observed in some specimens of <italic><tp:taxon-name>Trikentrion flabelliforme</tp:taxon-name></italic>, it is likely that it is a ‘deficient’ specimen of this species. Anecdotal records of <italic><tp:taxon-name>Trikentrion flabelliforme</tp:taxon-name></italic> from northern Australia have also occasionally encountered similarly deficient specimens (B. Alvarez, pers.comm.). The locality of the Siboga specimen is neatly inbetween the type locality and the North and West Australian localities.</p></tp:treatment-sec><ref-list><ref id="B16"><mixed-citation xmlns:xlink="http://www.w3.org/1999/xlink" xlink:type="simple"><person-group><name name-style="western"><surname>Carter</surname><given-names>HJ</given-names></name></person-group> (<year>1882</year>)<source> New sponges, observations on old ones, and a proposed new group. Annals and Magazine of Natural History (5) 10: 106–125. </source>doi: <ext-link ext-link-type="uri" xlink:href="http://dx.doi.org/10.1080/00222938209459681" xlink:type="simple">10.1080/00222938209459681</ext-link></mixed-citation></ref><ref id="B14"><mixed-citation xmlns:xlink="http://www.w3.org/1999/xlink" xlink:type="simple"><person-group><name name-style="western"><surname>Carter</surname><given-names>HJ</given-names></name></person-group> (<year>1879</year>)<source> Contributions to our knowledge of the Spongida. Annals and Magazine of Natural History (5) 3: 284–304, 343–360. </source>doi: <ext-link ext-link-type="uri" xlink:href="http://dx.doi.org/10.1080/00222937908562401" xlink:type="simple">10.1080/00222937908562401</ext-link></mixed-citation></ref><ref id="B29"><mixed-citation xmlns:xlink="http://www.w3.org/1999/xlink" xlink:type="simple"><person-group><name name-style="western"><surname>Hentschel</surname><given-names>E</given-names></name></person-group> (<year>1912</year>)<article-title> Kiesel- und Hornschwämme der Aru- und Kei-Inseln.</article-title><source>Abhandlungen herausgegeben von der Senckenbergischen naturforschenden Gesellschaft </source><volume>34</volume> (<issue>3</issue>): <fpage>293</fpage>-<lpage>448</lpage>.</mixed-citation></ref><ref id="B11"><mixed-citation xmlns:xlink="http://www.w3.org/1999/xlink" xlink:type="simple"><person-group><name name-style="western"><surname>Capon</surname><given-names>RJ</given-names></name><name name-style="western"><surname>Macleod</surname><given-names>JK</given-names></name><name name-style="western"><surname>Scammels</surname><given-names>PJ</given-names></name></person-group> (<year>1986</year>)<article-title> The trikentrins: novel indoles from the sponge <italic>Trikentrion flabelliforme</italic>.</article-title><source>Tetrahedron </source><volume>42</volume> (<issue>23</issue>): <fpage>6545</fpage>-<lpage>6550</lpage>. doi: <ext-link ext-link-type="uri" xlink:href="http://dx.doi.org/10.1016/S0040-4020(01)88117-5" xlink:type="simple">10.1016/S0040-4020(01)88117-5</ext-link></mixed-citation></ref><ref id="B32"><mixed-citation xmlns:xlink="http://www.w3.org/1999/xlink" xlink:type="simple"><person-group><name name-style="western"><surname>Hooper</surname><given-names>JNA</given-names></name></person-group> (<year>1991</year>)<article-title> Revision of the family Raspailiidae (Porifera: Demospongiae), with description of Australian species.</article-title><source>Invertebrate Taxonomy </source><volume>5</volume> (<issue>6</issue>): <fpage>1179</fpage>-<lpage>1418</lpage>. doi: <ext-link ext-link-type="uri" xlink:href="http://dx.doi.org/10.1071/IT9911179" xlink:type="simple">10.1071/IT9911179</ext-link></mixed-citation></ref><ref id="B33"><mixed-citation xmlns:xlink="http://www.w3.org/1999/xlink" xlink:type="simple"><person-group><name name-style="western"><surname>Hooper</surname><given-names>JNA</given-names></name></person-group> (<year>2002</year>)<article-title> Family Raspailiidae Hentschel, 1923.</article-title> In: <person-group><name name-style="western"><surname>Hooper</surname><given-names>JNA</given-names></name><name name-style="western"><surname>Van Soest</surname><given-names>RWM</given-names></name></person-group> (<role>Eds</role>). <issue-title>Systema Porifera.</issue-title><source>Guide to the classification of sponges,1. Kluwer Academic/Plenum Publishers, New York, Boston, Dordrecht, London, Moscow</source>: <fpage>469</fpage>-<lpage>510</lpage>.</mixed-citation></ref></ref-list></tp:taxon-treatment>
