# Supplementary material for: Polyaxone monaxonids: revision of raspailiid sponges with polyactine megascleres ( Cyamon and Trikentrion)
Source: Zookeys. 2012 Nov 8;(239):1–70. doi: 10.3897/zookeys.239.3734 (PMC3497256; doi:10.3897/zookeys.239.3734)
Supplement: XML Treatment for Trikentrion helium [file zookeys.239.3734-treatment18.xml]

<!DOCTYPE tp:taxon-treatment
  PUBLIC "-//TaxonX//DTD Taxonomic Treatment Publishing DTD v0 20100105//EN" "tax-treatment-NSO.dtd">
<tp:taxon-treatment xmlns:tp="http://www.plazi.org/taxpub"><tp:treatment-meta><mixed-citation publication-type="journal"><person-group><name><surname>van Soest</surname><given-names>Rob</given-names></name><name><surname>Carballo</surname><given-names>José Luis</given-names></name><name><surname>Hooper</surname><given-names>John</given-names></name></person-group><article-title>Polyaxone monaxonids: revision of raspailiid sponges with polyactine megascleres (
                    <italic>Cyamon</italic> and 
                    <italic>Trikentrion</italic>)
                </article-title><source>Zookeys</source><day>8</day><month>11</month><year>2012</year><volume>2012</volume><issue>239</issue><fpage>1</fpage><lpage>70</lpage><pub-id pub-id-type="doi">10.3897/zookeys.239.3734</pub-id></mixed-citation></tp:treatment-meta><tp:nomenclature><tp:taxon-name>
                            <tp:taxon-name-part taxon-name-part-type="genus">Trikentrion</tp:taxon-name-part>
                            <tp:taxon-name-part taxon-name-part-type="species">helium</tp:taxon-name-part>
                        <object-id xmlns:xlink="http://www.w3.org/1999/xlink" xlink:type="simple">http://species-id.net/wiki/Trikentrion_helium</object-id>
								</tp:taxon-name><tp:taxon-authority>Dickinson, 1945</tp:taxon-authority><xref ref-type="fig" rid="F24">Figs 24A–E</xref><tp:nomenclature-citation-list><tp:nomenclature-citation><tp:taxon-name>Trikentrion helium</tp:taxon-name><comment><xref ref-type="bibr" rid="B21">Dickinson 1945</xref>: 15, pl. 20 figs 39–40 (Mexican Pacific); <xref ref-type="bibr" rid="B46">Luke 1998</xref>: 10 (La Jolla, Southern California).</comment></tp:nomenclature-citation><tp:nomenclature-citation><tp:taxon-name>? Trikentrion catalina</tp:taxon-name><comment>; <xref ref-type="bibr" rid="B27">Gómez et al. 2002</xref>: 230, fig. 5 (Mexican Pacific).</comment></tp:nomenclature-citation></tp:nomenclature-citation-list></tp:nomenclature><tp:treatment-sec sec-type="Material examined"><title>Material examined.</title><p>Holotype AHF-NMHLA L-35535 (D33), preserved in alcohol, Hancock Pacific Expeditions, Mexican Pacific, Cedros island, South Bay, approximately <named-content xmlns:xlink="http://www.w3.org/1999/xlink" content-type="dwc:verbatimCoordinates" xlink:type="simple">28.07°N, 115.3°W</named-content>, 18–27 m depth, Velero Station 287–34, 10 March 1934.</p><p><bold>Description.</bold> Undulating thin-bladed sheets together forming a bushy mass (<xref ref-type="fig" rid="F24">Fig. 24A</xref>) of 7 × 5 × 5 cm. The surface bears a thick spicule brush of 3 mm thickness. Conistency firm, brittle. Colour reddish brown (alcohol).</p><p>Skeleton: built chiefly by polyactines (no oxeas), supporting the bases of long styles, which are surrounded by dense brushes of short thin styles.</p><p>Spicules: long thin styles, short thin styles, polyactines among which numerous diactinal forms, trichodragmas.</p><p>Long thin styles (<xref ref-type="fig" rid="F24">Figs 24B, B1</xref>), variably thinner and thicker, but not divisible in two thickness categories, 952–<italic>1808.1</italic>–3393 × 18–<italic>25.8</italic>–42 µm.</p><p>Short thin styles (<xref ref-type="fig" rid="F24">Fig. 24C</xref>), usually curved, and often with a subterminal tyle, 372–<italic>438.0</italic>–510 × 2.5–<italic>3.1</italic>–3.5 µm.</p><p>Polyactines (<xref ref-type="fig" rid="F24">Fig. 24D</xref>), predominantly wide-angled triactines (<xref ref-type="fig" rid="F24">Fig. 24D</xref>), with basal cladi provided with course conical spines (<xref ref-type="fig" rid="F24">Fig. 24D2</xref>), lateral cladi usually much longer than basal cladi, with smooth, rounded endings (<xref ref-type="fig" rid="F24">Fig. 24D3</xref>); basal cladi 66–<italic>105.4</italic>–144 × 8–<italic>22.1</italic>–30 µm, lateral cladi 96–<italic>146.5</italic>–192 × 7–<italic>23.6</italic>–36 µm; few, mostly smaller, tetractinal polyactines occur, with cladi 27–63 × 9 µm; more frequently diactinal reduced polyactines (<xref ref-type="fig" rid="F24">Fig. 24D1</xref>) occur, asymmetrical, sometimes style-like, smooth, recognizable by an excentric swollen tyle, 192–<italic>235.2</italic>–306 × 13–<italic>19.8</italic>–27 µm.</p><p>Trichodragmas (<xref ref-type="fig" rid="F24">Fig. 24E</xref>) abundant, occurring throughout the choanosomal and ectosomal regions, 84–<italic>100.7</italic>–123 × 10–<italic>12.1</italic>–15 µm. Individual raphides less than 0.5 µm in thickness.</p><fig id="F24" position="float" orientation="portrait"><label>Figure 24.</label><caption><p><italic><tp:taxon-name>Trikentrion helium</tp:taxon-name></italic> Dickinson, 1945, holotype AHF-NMHLA L-35535 (D33), <bold>A</bold> shape of holotype (photo Phyllis Sun) <bold>B</bold> long thin style <bold>B1</bold> detail of head of long thin style <bold>C</bold> details of short thin style <bold>D</bold> polyactines <bold>D1</bold> reduced diactinal polyactine <bold>D2</bold> detail of spination of basal clade of three-claded polyactine <bold>D3</bold> detail of apex of lateral clade of three-claded polyactine <bold>E</bold> trichodragmas.</p></caption><graphic xmlns:xlink="http://www.w3.org/1999/xlink" xlink:href="ZooKeys-239-001-g024.jpg" position="float" orientation="portrait" xlink:type="simple"/></fig></tp:treatment-sec><tp:treatment-sec sec-type="Distribution"><title>Distribution.</title><p>The holotype was collected in the Southern Californian Bight (Mexican Pacific). <xref ref-type="bibr" rid="B46">Luke (1998)</xref> records several specimens from La Jolla, California <!--PageBreak-->(USA). If specimens of <xref ref-type="bibr" rid="B27">Gómez et al. (2002)</xref> belong to this species, it occurs in the Sea of Cortez and further south along the Mexican Pacific coast.</p></tp:treatment-sec><tp:treatment-sec sec-type="Ecology"><title>Ecology.</title><p>Rocks and reefs at depths of 15–28 m.</p></tp:treatment-sec><tp:treatment-sec sec-type="Discussion"><title>Discussion.</title><p>The trichodragmas were not cited in the original description. <italic><tp:taxon-name>Trikentrion helium</tp:taxon-name></italic> shares the dominance of three-claded polyactines with relatively long lateral cladi<!--PageBreak--> with <italic><tp:taxon-name>Trikentrion catalina</tp:taxon-name></italic> (see below), to which it seems closely related. This species differs quite strongly from the other <italic><tp:taxon-name>Trikentrion</tp:taxon-name></italic> species by its possession of numerous diactinal or style-like reduced polyactines, which resemble, but clearly are not proper, oxeas like those of <italic><tp:taxon-name>Trikentrion muricatum</tp:taxon-name></italic> and <italic><tp:taxon-name>Trikentrion flabelliforme</tp:taxon-name></italic>. The spicules are recognizable as polyactines by the substantial difference between the smoothly rounded end, resembling the ends of the lateral cladi of the three-claded polyactines, and the dissimilar pointed end which shows an irregular surface and is connected to the other end by a swollen, often irregular middle part. Their lengths coincide with the added lengths of a lateral and a basal clade of the three-claded forms. Such reduced diactinal polyactines are also common in <italic><tp:taxon-name>Cyamon neon</tp:taxon-name></italic>.</p><p>The specimens described by <xref ref-type="bibr" rid="B27">Gómez et al. (2002)</xref> under the name <italic><tp:taxon-name>Trikentrion catalina</tp:taxon-name></italic> were branching erect rather than bladed, but branches were typically flattened, 2–4 mm in thickness. We reassign these specimens to <italic><tp:taxon-name>Trikentrion helium</tp:taxon-name></italic>, because they apparently possess oxea-like polyactines [described as oxeas but confirmed as reduced polyactines by one of us (JLC)], whereas in <italic><tp:taxon-name>Trikentrion catalina</tp:taxon-name></italic> there are neither oxeas forming the main skeleton as in <italic><tp:taxon-name>Trikentrion flabelliforme</tp:taxon-name></italic> nor diactinal polyactines as in <italic><tp:taxon-name>Trikentrion helium</tp:taxon-name></italic>. The difference in shape between the type of <italic><tp:taxon-name>Trikentrion helium</tp:taxon-name></italic> and Gómez et al.’s specimens is here considered to be mere variation (comparable to variation in <italic><tp:taxon-name>Trikentrion flabelliforme</tp:taxon-name></italic>, see above) but further studies might reveal there is more specific diversity along the Pacific coast of Mexico.</p></tp:treatment-sec><ref-list><ref id="B21"><mixed-citation xmlns:xlink="http://www.w3.org/1999/xlink" xlink:type="simple"><person-group><name name-style="western"><surname>Dickinson</surname><given-names>MG</given-names></name></person-group> (<year>1945</year>)<source> Sponges of the Gulf of California. Reports on the collections obtained by Alan Hancock Pacific Expeditions of Velero III off the coast of Mexico, Central America, South America, and Galapagos Islands in 1932, in 1933, in 1934, in 1935, in 1936, in 1937, in 1939, and 1940.</source><publisher-name>The University of Southern California Press</publisher-name>, <publisher-loc>Los Angeles</publisher-loc>, <lpage>55</lpage> pp.</mixed-citation></ref><ref id="B46"><mixed-citation xmlns:xlink="http://www.w3.org/1999/xlink" xlink:type="simple"><person-group><name name-style="western"><surname>Luke</surname><given-names>SR</given-names></name></person-group> (<year>1998</year>)<source> Catalogue of the benthic invertebrate collections of the Scripps Institute of Oceanography. Porifera. SIO Reference Series, 98–6: i–iv, 1–31.</source></mixed-citation></ref><ref id="B27"><mixed-citation xmlns:xlink="http://www.w3.org/1999/xlink" xlink:type="simple"><person-group><name name-style="western"><surname>Gómez</surname><given-names>P</given-names></name><name name-style="western"><surname>Carballo</surname><given-names>JL</given-names></name><name name-style="western"><surname>Vazquez</surname><given-names>LE</given-names></name><name name-style="western"><surname>Cruz</surname><given-names>JA</given-names></name></person-group> (<year>2002</year>)<article-title> New records for the sponge fauna (Porifea: Demospongiae) of the Pacific coast of Mexico (eastern Pacific Ocean).</article-title><source>Proceedings of the Biological Society of Washington </source><volume>115</volume> (<issue>1</issue>): <fpage>223</fpage>-<lpage>237</lpage>.</mixed-citation></ref></ref-list></tp:taxon-treatment>
