# Supplementary material for: Polyaxone monaxonids: revision of raspailiid sponges with polyactine megascleres ( Cyamon and Trikentrion)
Source: Zookeys. 2012 Nov 8;(239):1–70. doi: 10.3897/zookeys.239.3734 (PMC3497256; doi:10.3897/zookeys.239.3734)
Supplement: XML Treatment for Trikentrion catalina [file zookeys.239.3734-treatment19.xml]

<!DOCTYPE tp:taxon-treatment
  PUBLIC "-//TaxonX//DTD Taxonomic Treatment Publishing DTD v0 20100105//EN" "tax-treatment-NSO.dtd">
<tp:taxon-treatment xmlns:tp="http://www.plazi.org/taxpub"><tp:treatment-meta><mixed-citation publication-type="journal"><person-group><name><surname>van Soest</surname><given-names>Rob</given-names></name><name><surname>Carballo</surname><given-names>José Luis</given-names></name><name><surname>Hooper</surname><given-names>John</given-names></name></person-group><article-title>Polyaxone monaxonids: revision of raspailiid sponges with polyactine megascleres (
                    <italic>Cyamon</italic> and 
                    <italic>Trikentrion</italic>)
                </article-title><source>Zookeys</source><day>8</day><month>11</month><year>2012</year><volume>2012</volume><issue>239</issue><fpage>1</fpage><lpage>70</lpage><pub-id pub-id-type="doi">10.3897/zookeys.239.3734</pub-id></mixed-citation></tp:treatment-meta><tp:nomenclature><tp:taxon-name>
                            <tp:taxon-name-part taxon-name-part-type="genus">Trikentrion</tp:taxon-name-part>
                            <tp:taxon-name-part taxon-name-part-type="species">catalina</tp:taxon-name-part>
                        <object-id xmlns:xlink="http://www.w3.org/1999/xlink" xlink:type="simple">http://species-id.net/wiki/Trikentrion_catalina</object-id>
								</tp:taxon-name><tp:taxon-authority>(Sim &amp; Bakus, 1986)</tp:taxon-authority><xref ref-type="fig" rid="F25">Figs 25A–F</xref><tp:nomenclature-citation-list><tp:nomenclature-citation><tp:taxon-name>Cyamon catalina</tp:taxon-name><comment><xref ref-type="bibr" rid="B53">Sim and Bakus 1986</xref>: 18, fig. 4; <xref ref-type="bibr" rid="B40">Lee et al. 2007</xref>: 211 (California).</comment></tp:nomenclature-citation><tp:nomenclature-citation><tp:taxon-name>Not: Trikentrion catalina</tp:taxon-name><comment>; <xref ref-type="bibr" rid="B27">Gómez et al. 2002</xref> = <italic><tp:taxon-name>Trikentrion helium</tp:taxon-name></italic>.</comment></tp:nomenclature-citation></tp:nomenclature-citation-list></tp:nomenclature><tp:treatment-sec sec-type="Material examined"><title>Material examined.</title><p>Holotype USNM 33631, preserved in alcohol, California, Santa Catalina Island, Bird Rock, <named-content xmlns:xlink="http://www.w3.org/1999/xlink" content-type="dwc:verbatimCoordinates" xlink:type="simple">33.45°N, 118.4833°W</named-content>, on rocky cliff at 50 m depth, coll. K. McCleneghan.</p><p>Not examined: paratype BMNH 1985 (reg. nr. unknown), Santa Catalina Island, Ship Rock, on rock at 46 m depth, coll. R. Given.</p></tp:treatment-sec><tp:treatment-sec sec-type="Description"><title>Description.</title><p>Flabelliform sponge (<xref ref-type="fig" rid="F25">Fig. 25A</xref>), measuring 15 × 8 by 0.4 cm, attached to rocks by a 3 × 0.6 cm stalk. Surface hispid. No oscules apparent. Consistency firm and leathery. Color reddish orange (alive), pale beige (alcohol).</p><p>Skeleton (<xref ref-type="fig" rid="F25">Fig. 25B</xref>): choanosome densely packed with three-claded polyactines; ectosome with long, relatively thick styles surrounded by dense bouquets of short thin styles; trichodragmata commonly observed especially in the peripheral parts.</p><p>Spicules: long (thin) styles, short thin styles, polyactines, trichodragmas.</p><p>Long (thin) styles (<xref ref-type="fig" rid="F25">Fig. 25C</xref>), usually broken and only a few could be measured: 1400–5400 × 8–40 µm, so not really thin.</p><p><!--PageBreak-->Short thin styles (<xref ref-type="fig" rid="F25">Fig. 25D</xref>), 130–<italic>611.3</italic>–730 × 3–<italic>5.6</italic>–8 µm,</p><p>Polyactines (<xref ref-type="fig" rid="F25">Figs 25E, E1</xref>), predominantly three-claded, with spined shorter basal cladi (<xref ref-type="fig" rid="F25">Fig. 25E1</xref>), occasionally with few or no spines on the basal cladi, and smooth, longer, relatively pointed lateral cladi; occasionally four-claded; size basal cladi 78–<italic>98.7</italic>–126 × 16–<italic>25.3</italic>–31 µm, lateral cladi 156–<italic>197.7</italic>–236 × 18–<italic>24.4</italic>–29 µm.<!--PageBreak--></p><p>Trichodragmas: straight, with lightly spined raphides (<xref ref-type="fig" rid="F25">Figs 25F, F1</xref>), 63–<italic>79.3</italic>–88 × 7–<italic>10.2</italic>–13 µm.</p></tp:treatment-sec><tp:treatment-sec sec-type="Distribution"><title>Distribution.</title><p>Santa Catalina Island, Southern California.</p></tp:treatment-sec><tp:treatment-sec sec-type="Ecology"><title>Ecology.</title><p>On rocks, from 46–50 m depth.</p></tp:treatment-sec><tp:treatment-sec sec-type="Discussion"><title>Discussion. </title><p>This species is assigned to <italic><tp:taxon-name>Trikentrion</tp:taxon-name></italic>, because of the flabellate shape resembling <italic><tp:taxon-name>Trikentrion flabelliforme</tp:taxon-name></italic> <xref ref-type="bibr" rid="B29">Hentschel (1912)</xref>, the sagittal polyactines, three-claded with spines only on the basal cladus, and the possession of trichodragmas. It is similar to <italic><tp:taxon-name>Trikentrion helium</tp:taxon-name></italic> in the lack of genuine choanosomal oxeas, and the short basal cladi of the polyactines. Remarkably, when describing <italic><tp:taxon-name>Trikentrion catalina</tp:taxon-name></italic>, Sim &amp; Bakus (1986) did not notice - they did not discuss <italic><tp:taxon-name>Trikentrion helium</tp:taxon-name></italic> - the similarities with their species. Specimens assigned to <italic><tp:taxon-name>Trikentrion catalina</tp:taxon-name></italic> by <xref ref-type="bibr" rid="B27">Gómez et al. (2002)</xref> are considered to be long to <italic><tp:taxon-name>Trikentrion helium</tp:taxon-name></italic> (see above).</p><fig id="F25" position="float" orientation="portrait"><label>Figure 25.</label><caption><p><italic><tp:taxon-name>Trikentrion catalina</tp:taxon-name></italic> (Sim &amp; Bakus, 1986), holotype USNM 33631, <bold>A</bold> shape of holotype specimen (scale bar = 1 cm) <bold>B</bold> cross section of skeleton <bold>C</bold> detail of head of long thin style <bold>D</bold> details of short thin style <bold>E</bold> three- and four-claded polyactines <bold>E1</bold> detail of spined basal clade of polyactine <bold>F</bold> raphide <bold>F1</bold> detail of raphide showing spination.</p></caption><graphic xmlns:xlink="http://www.w3.org/1999/xlink" xlink:href="ZooKeys-239-001-g025.jpg" position="float" orientation="portrait" xlink:type="simple"/></fig></tp:treatment-sec><ref-list><ref id="B53"><mixed-citation xmlns:xlink="http://www.w3.org/1999/xlink" xlink:type="simple"><person-group><name name-style="western"><surname>Sim</surname><given-names>CJ</given-names></name><name name-style="western"><surname>Bakus</surname><given-names>GJ</given-names></name></person-group> (<year>1986</year>)<article-title> Marine sponges of Santa Catalina Island, California.</article-title><source>Occasional Papers of the Allan Hancock Foundation </source><volume>5</volume>: <fpage>1</fpage>-<lpage>23</lpage>.</mixed-citation></ref><ref id="B40"><mixed-citation xmlns:xlink="http://www.w3.org/1999/xlink" xlink:type="simple"><person-group><name name-style="western"><surname>Lee</surname><given-names>WL</given-names></name><name name-style="western"><surname>Elvin</surname><given-names>DW</given-names></name><name name-style="western"><surname>Reiswig</surname><given-names>HM</given-names></name></person-group> (<year>2007</year>)<source> The sponges of California. A guide and key to the marine sponges of California. Monterey Bay Sanctuary Foundation, Monterey, CA, USA, × + 130 + P266.</source></mixed-citation></ref><ref id="B27"><mixed-citation xmlns:xlink="http://www.w3.org/1999/xlink" xlink:type="simple"><person-group><name name-style="western"><surname>Gómez</surname><given-names>P</given-names></name><name name-style="western"><surname>Carballo</surname><given-names>JL</given-names></name><name name-style="western"><surname>Vazquez</surname><given-names>LE</given-names></name><name name-style="western"><surname>Cruz</surname><given-names>JA</given-names></name></person-group> (<year>2002</year>)<article-title> New records for the sponge fauna (Porifea: Demospongiae) of the Pacific coast of Mexico (eastern Pacific Ocean).</article-title><source>Proceedings of the Biological Society of Washington </source><volume>115</volume> (<issue>1</issue>): <fpage>223</fpage>-<lpage>237</lpage>.</mixed-citation></ref><ref id="B29"><mixed-citation xmlns:xlink="http://www.w3.org/1999/xlink" xlink:type="simple"><person-group><name name-style="western"><surname>Hentschel</surname><given-names>E</given-names></name></person-group> (<year>1912</year>)<article-title> Kiesel- und Hornschwämme der Aru- und Kei-Inseln.</article-title><source>Abhandlungen herausgegeben von der Senckenbergischen naturforschenden Gesellschaft </source><volume>34</volume> (<issue>3</issue>): <fpage>293</fpage>-<lpage>448</lpage>.</mixed-citation></ref></ref-list></tp:taxon-treatment>
