# Supplementary material for: Polyaxone monaxonids: revision of raspailiid sponges with polyactine megascleres ( Cyamon and Trikentrion)
Source: Zookeys. 2012 Nov 8;(239):1–70. doi: 10.3897/zookeys.239.3734 (PMC3497256; doi:10.3897/zookeys.239.3734)
Supplement: XML Treatment for Trikentrion africanum [file zookeys.239.3734-treatment20.xml]

<!DOCTYPE tp:taxon-treatment
  PUBLIC "-//TaxonX//DTD Taxonomic Treatment Publishing DTD v0 20100105//EN" "tax-treatment-NSO.dtd">
<tp:taxon-treatment xmlns:tp="http://www.plazi.org/taxpub"><tp:treatment-meta><mixed-citation publication-type="journal"><person-group><name><surname>van Soest</surname><given-names>Rob</given-names></name><name><surname>Carballo</surname><given-names>José Luis</given-names></name><name><surname>Hooper</surname><given-names>John</given-names></name></person-group><article-title>Polyaxone monaxonids: revision of raspailiid sponges with polyactine megascleres (
                    <italic>Cyamon</italic> and 
                    <italic>Trikentrion</italic>)
                </article-title><source>Zookeys</source><day>8</day><month>11</month><year>2012</year><volume>2012</volume><issue>239</issue><fpage>1</fpage><lpage>70</lpage><pub-id pub-id-type="doi">10.3897/zookeys.239.3734</pub-id></mixed-citation></tp:treatment-meta><tp:nomenclature><tp:taxon-name>
                            <tp:taxon-name-part taxon-name-part-type="genus">Trikentrion</tp:taxon-name-part>
                            <tp:taxon-name-part taxon-name-part-type="species">africanum</tp:taxon-name-part>
                        <object-id xmlns:xlink="http://www.w3.org/1999/xlink" xlink:type="simple">urn:lsid:zoobank.org:act:0807BE5A-BD22-4C6A-907D-3772E69CA479</object-id>
								<object-id xmlns:xlink="http://www.w3.org/1999/xlink" xlink:type="simple">http://species-id.net/wiki/Trikentrion_africanum</object-id>
								</tp:taxon-name><tp:taxon-status xmlns:xlink="http://www.w3.org/1999/xlink" xlink:type="simple">sp. n.</tp:taxon-status><xref ref-type="fig" rid="F26">Figs 26A–E</xref><tp:nomenclature-citation-list><tp:nomenclature-citation><tp:taxon-name>Trikentrion laeve</tp:taxon-name><comment>; <xref ref-type="bibr" rid="B8">Burton 1948</xref>: 757 (Congo); <xref ref-type="bibr" rid="B9">Burton 1956</xref>: 142.</comment></tp:nomenclature-citation><tp:nomenclature-citation><tp:taxon-name>Not: Trikentrion laeve</tp:taxon-name><comment><xref ref-type="bibr" rid="B14">Carter 1879</xref>.</comment></tp:nomenclature-citation></tp:nomenclature-citation-list></tp:nomenclature><tp:treatment-sec sec-type="Material examined"><title>Material examined.</title><p><bold>Type specimen</bold>: Holotype BMNH 1939.2.20.9, preserved in alcohol.</p><p><bold>Type locality</bold>: République du Congo, Pointe Noire, approximately at <named-content xmlns:xlink="http://www.w3.org/1999/xlink" content-type="dwc:verbatimCoordinates" xlink:type="simple">4.7667°S, 11.8333°E</named-content>, coll. E. Darteville, June 1938.</p></tp:treatment-sec><tp:treatment-sec sec-type="Description"><title>Description.</title><p>Upright flattened branch with two or three short side projections (<xref ref-type="fig" rid="F26">Fig. 26A</xref>), with wider base and a cut-off upper ending, possibly the specimen is only a fragment as base and apex look damaged. Length of holotype 6.5 cm, diameter 1.5 cm at the base, 1 cm higher up. Side projections only on one side of the branch, less than 1 cm long and 0.5 cm thick, with rounded apex. Surface uneven, somewhat hispid. No apparent oscules. Consistency firm. Colour (alcohol) red-brown.</p><p>Skeleton: a dense mass of polyactines, towards the periphery surrounding long thin styles and short thin styles, which are embedded in the skeleton more so than in other <italic><tp:taxon-name>Trikentrion</tp:taxon-name></italic> species. No oxeas present, but T-shaped polyactines with very short basal clade appear to have taken the position of oxeas.</p><p>Spicules: long thin styles, short thin styles, polyactines, trichodragmas.</p><p>Long thin styles (<xref ref-type="fig" rid="F26">Fig. 26B</xref>), smooth, straight, usually broken, so only a small number (five) were available for length measurements, 295–<italic>870.4</italic>–1394 × 9–<italic>14.6</italic>–24 µm.</p><p>Short thin styles (<xref ref-type="fig" rid="F26">Fig. 26C, C1</xref>), straight or gradually curved, 192–<italic>241.1</italic>–358 × 2–<italic>2.3</italic>–3 µm.</p><p>Polyactines (<xref ref-type="fig" rid="F26">Fig. 26D</xref>), basically three-claded, with the basal clade provided with strong conical spines near the apex. Two major morphological types appear dominant, those with almost equiangular outline (<xref ref-type="fig" rid="F26">Fig. 26D1</xref>), and T-shaped forms with <!--PageBreak-->very short basal clade (<xref ref-type="fig" rid="F26">Fig. 26D2</xref>), which is occasionally entirely smooth; basal cladi 27–<italic>51.3</italic>–96 × 11–<italic>13.7</italic>–21 µm, lateral cladi 33–<italic>96.3</italic>–121 × 9–<italic>13.9</italic>–19 µm.</p><p>Trichodragmas (<xref ref-type="fig" rid="F26">Figs 26E, E1</xref>), straight or sometimes curved sinuously, up to 50 or more individual raphides with apical spines, 49–<italic>54.4</italic>–61 × 5–<italic>7.7</italic>–11 µm.</p><fig id="F26" position="float" orientation="portrait"><label>Figure 26.</label><caption><p><italic><tp:taxon-name>Trikentrion africanum</tp:taxon-name></italic> sp. n., holotype BMNH 1939.2.20.9, <bold>A</bold> shape of holotype (scale bar = 1 cm) <bold>B</bold> details of long thin style <bold>C</bold> short thin style <bold>C1</bold> details of short thin style <bold>D</bold> various shapes of polyactines <bold>E</bold> trichodragma <bold>E1</bold> detail of trichodragma.</p></caption><graphic xmlns:xlink="http://www.w3.org/1999/xlink" xlink:href="ZooKeys-239-001-g026.jpg" position="float" orientation="portrait" xlink:type="simple"/></fig></tp:treatment-sec><tp:treatment-sec sec-type="Etymology"><title>Etymology.</title><p>The name is anadjective referring to the type locality.</p></tp:treatment-sec><tp:treatment-sec sec-type="Distribution"><title>Distribution. </title><p>République du Congo.</p></tp:treatment-sec><tp:treatment-sec sec-type="Ecology"><title>Ecology. </title><p>Shallow water<!--PageBreak--></p></tp:treatment-sec><tp:treatment-sec sec-type="Discussion"><title>Discussion.</title><p><xref ref-type="bibr" rid="B8">Burton (1948</xref>, <xref ref-type="bibr" rid="B9">1956</xref>) assigned this material to the relatively unknown species <italic><tp:taxon-name>Trikentrion laeve</tp:taxon-name></italic> Carter without any morphological information. This is obviously wrong, a.o. because that species has abundant oxea megascleres, lacking in the present material. Carter’s <italic><tp:taxon-name>Trikentrion laeve</tp:taxon-name></italic> was expressly differentiated from <italic><tp:taxon-name>Trikentrion muricatum</tp:taxon-name></italic> in its possession of long thin styles, which are indeed absent in <italic><tp:taxon-name>Trikentrion muricatum</tp:taxon-name></italic>. Both <italic><tp:taxon-name>Trikentrion muricatum</tp:taxon-name></italic> and <italic><tp:taxon-name>Trikentrion laeve</tp:taxon-name></italic> were described and illustrated by Carter to have a strong complement of oxeas (see also above). Their function appears to have been entirely taken over by the polyactine spicules in the present material.</p><p>The lack of choanosomal genuine oxeas is shared with Californian <italic><tp:taxon-name>Trikentrion catalina</tp:taxon-name></italic> and <italic><tp:taxon-name>Trikentrion helium</tp:taxon-name></italic>, but these species have flabelliform or bladed shape and much larger polyactine spicules.</p></tp:treatment-sec><ref-list><ref id="B8"><mixed-citation xmlns:xlink="http://www.w3.org/1999/xlink" xlink:type="simple"><person-group><name name-style="western"><surname>Burton</surname><given-names>M</given-names></name></person-group> (<year>1948</year>)<article-title> Marine sponges of Congo coast.</article-title><source>Institut royal colonial Belge Bulletin des Séances </source><volume>19</volume> (<issue>3</issue>): <fpage>753</fpage>-<lpage>758</lpage>.</mixed-citation></ref><ref id="B9"><mixed-citation xmlns:xlink="http://www.w3.org/1999/xlink" xlink:type="simple"><person-group><name name-style="western"><surname>Burton</surname><given-names>M</given-names></name></person-group> (<year>1956</year>)<source> The sponges of West Africa. Atlantide Report (Scientific Results of the Danish Expedition to the Coasts of Tropical West Africa, 1945–1946, Copenhagen) 4: 111–147.</source></mixed-citation></ref><ref id="B14"><mixed-citation xmlns:xlink="http://www.w3.org/1999/xlink" xlink:type="simple"><person-group><name name-style="western"><surname>Carter</surname><given-names>HJ</given-names></name></person-group> (<year>1879</year>)<source> Contributions to our knowledge of the Spongida. Annals and Magazine of Natural History (5) 3: 284–304, 343–360. </source>doi: <ext-link ext-link-type="uri" xlink:href="http://dx.doi.org/10.1080/00222937908562401" xlink:type="simple">10.1080/00222937908562401</ext-link></mixed-citation></ref></ref-list></tp:taxon-treatment>
